# Supplementary material for: Overview of Recent Advances in Canine Parvovirus Research: Current Status and Future Perspectives
Source: Microorganisms. 2024 Dec 30;13(1):47. doi: 10.3390/microorganisms13010047 (PMC11767475; doi:10.3390/microorganisms13010047)
Supplement: Supplementary file 1 [file microorganisms-13-00047-s001.zip]

Archive with 1 entries (1 files):
- Supplementary Table S1 The complete genome sequences of 261 strains of CPV.xlsx
