# Supplementary material for: Overview of Recent Advances in Canine Parvovirus Research: Current Status and Future Perspectives
Source: Microorganisms. 2024 Dec 30;13(1):47. doi: 10.3390/microorganisms13010047 (PMC11767475; doi:10.3390/microorganisms13010047)
Supplement: Supplementary file 1 [file microorganisms-13-00047-s001.zip › Supplementary Table S1 The complete genome sequences of 261 strains of CPV.xlsx]

## Sheet: Table S1-supplementary
Accession	Organism_Name	GenBank_RefSeq	Assembly	Submitters	Organization	Org_location	Release_Date	Isolate	Species	Genus	Family	Molecule_type	Length	Nuc_Completeness	Genotype	Publications	Geo_Location	Country	USA	Host	Tissue_Specimen_Source	Collection_Date	BioSample	BioProject	GenBank_Title
NC_001539.1	Canine parvovirus 2	RefSeq	GCF_000848925.1	Reed,A.P., Jones,E.V., Miller,T.J.	National Center for Biotechnology Information, NIH	USA	1993-08-03		Protoparvovirus carnivoran1	Protoparvovirus	Parvoviridae	ssDNA(+/-)	5323	complete		1								PRJNA485481	Canine parvovirus, complete genome
OR528745.1	Canine parvovirus 2a	GenBank		Condon,E., Grecco,S., Marandino,A., Aldaz,J., Enciso,J., Alfaro,L., Bucafusco,D., Perez,R., Panzera,Y.	UdelaR, Instituto de Biologia, Genetica Evolutiva	Uruguay	2023-12-23	CPV_EC113_2a	Protoparvovirus carnivoran1	Protoparvovirus	Parvoviridae	ssDNA(+/-)	5059	complete		1	Ecuador	Ecuador		Canis lupus familiaris	feces	2012			Canine parvovirus isolate CPV_EC113_2a, complete genome
OR528746.1	Canine parvovirus 2c	GenBank		Condon,E., Grecco,S., Marandino,A., Aldaz,J., Enciso,J., Alfaro,L., Bucafusco,D., Perez,R., Panzera,Y.	UdelaR, Instituto de Biologia, Genetica Evolutiva	Uruguay	2023-12-23	CPV_86_2c	Protoparvovirus carnivoran1	Protoparvovirus	Parvoviridae	ssDNA(+/-)	5061	complete		1	Uruguay	Uruguay		Canis lupus familiaris	feces	2007			Canine parvovirus isolate CPV_86_2c, complete genome
OR528747.1	Canine parvovirus 2c	GenBank		Condon,E., Grecco,S., Marandino,A., Aldaz,J., Enciso,J., Alfaro,L., Bucafusco,D., Perez,R., Panzera,Y.	UdelaR, Instituto de Biologia, Genetica Evolutiva	Uruguay	2023-12-23	CPV_EC116_2c	Protoparvovirus carnivoran1	Protoparvovirus	Parvoviridae	ssDNA(+/-)	5061	complete		1	Ecuador	Ecuador		Canis lupus familiaris	feces	2012			Canine parvovirus isolate CPV_EC116_2c, complete genome
OR528748.1	Canine parvovirus 2c	GenBank		Condon,E., Grecco,S., Marandino,A., Aldaz,J., Enciso,J., Alfaro,L., Bucafusco,D., Perez,R., Panzera,Y.	UdelaR, Instituto de Biologia, Genetica Evolutiva	Uruguay	2023-12-23	CPV_ARG_13_2c	Protoparvovirus carnivoran1	Protoparvovirus	Parvoviridae	ssDNA(+/-)	5061	complete		1	Argentina	Argentina		Canis lupus familiaris	feces	2010			Canine parvovirus isolate CPV_ARG_13_2c, complete genome
OR528749.1	Canine parvovirus 2b	GenBank		Condon,E., Grecco,S., Marandino,A., Aldaz,J., Enciso,J., Alfaro,L., Bucafusco,D., Perez,R., Panzera,Y.	UdelaR, Instituto de Biologia, Genetica Evolutiva	Uruguay	2023-12-23	CPV_ARG22_2b	Protoparvovirus carnivoran1	Protoparvovirus	Parvoviridae	ssDNA(+/-)	5062	complete		1	Argentina	Argentina		Canis lupus familiaris	feces	2013			Canine parvovirus isolate CPV_ARG22_2b, complete genome
OR528750.1	Canine parvovirus 2b	GenBank		Condon,E., Grecco,S., Marandino,A., Aldaz,J., Enciso,J., Alfaro,L., Bucafusco,D., Perez,R., Panzera,Y.	UdelaR, Instituto de Biologia, Genetica Evolutiva	Uruguay	2023-12-23	CPV_PE3_2b	Protoparvovirus carnivoran1	Protoparvovirus	Parvoviridae	ssDNA(+/-)	5061	complete		1	Peru	Peru		Canis lupus familiaris	feces	2017			Canine parvovirus isolate CPV_PE3_2b, complete genome
OR528751.1	Canine parvovirus 2a	GenBank		Condon,E., Grecco,S., Marandino,A., Aldaz,J., Enciso,J., Alfaro,L., Bucafusco,D., Perez,R., Panzera,Y.	UdelaR, Instituto de Biologia, Genetica Evolutiva	Uruguay	2023-12-23	CPV_PE_34_2a	Protoparvovirus carnivoran1	Protoparvovirus	Parvoviridae	ssDNA(+/-)	5061	complete		1	Peru	Peru		Canis lupus familiaris	feces	2019			Canine parvovirus isolate CPV_PE_34_2a, complete genome
OR528752.1	Canine parvovirus 2c	GenBank		Condon,E., Grecco,S., Marandino,A., Aldaz,J., Enciso,J., Alfaro,L., Bucafusco,D., Perez,R., Panzera,Y.	UdelaR, Instituto de Biologia, Genetica Evolutiva	Uruguay	2023-12-23	CPV_PE1_2c	Protoparvovirus carnivoran1	Protoparvovirus	Parvoviridae	ssDNA(+/-)	5061	complete		1	Peru	Peru		Canis lupus familiaris	feces	2017			Canine parvovirus isolate CPV_PE1_2c, complete genome
OR528753.1	Canine parvovirus 2a	GenBank		Condon,E., Grecco,S., Marandino,A., Aldaz,J., Enciso,J., Alfaro,L., Bucafusco,D., Perez,R., Panzera,Y.	UdelaR, Instituto de Biologia, Genetica Evolutiva	Uruguay	2023-12-23	CPV_Uy6_2a	Protoparvovirus carnivoran1	Protoparvovirus	Parvoviridae	ssDNA(+/-)	5061	complete		1	Uruguay	Uruguay		Canis lupus familiaris	feces	2006			Canine parvovirus isolate CPV_Uy6_2a, complete genome
OR528754.1	Canine parvovirus 2a	GenBank		Condon,E., Grecco,S., Marandino,A., Aldaz,J., Enciso,J., Alfaro,L., Bucafusco,D., Perez,R., Panzera,Y.	UdelaR, Instituto de Biologia, Genetica Evolutiva	Uruguay	2023-12-23	CPV_UY_252_2a	Protoparvovirus carnivoran1	Protoparvovirus	Parvoviridae	ssDNA(+/-)	5062	complete		1	Uruguay	Uruguay		Canis lupus familiaris	feces	2010			Canine parvovirus isolate CPV_UY_252_2a, complete genome
OR528755.1	Canine parvovirus 2	GenBank		Condon,E., Grecco,S., Marandino,A., Aldaz,J., Enciso,J., Alfaro,L., Bucafusco,D., Perez,R., Panzera,Y.	UdelaR, Instituto de Biologia, Genetica Evolutiva	Uruguay	2023-12-23	CPV2_Vac(NL_35_D)	Protoparvovirus carnivoran1	Protoparvovirus	Parvoviridae	ssDNA(+/-)	5216	complete		1									Canine parvovirus isolate CPV2_Vac(NL_35_D), complete genome
OR667800.1	Canine parvovirus 2	GenBank		Khudhair,Y.I. Jr., Abed,M.J. Sr.	University of AL-Qadisiyah, Veterinary Internal Medicine	Iraq	2023-10-18	YDI2	Protoparvovirus carnivoran1	Protoparvovirus	Parvoviridae	ssDNA(+/-)	5322	complete			Iraq	Iraq		Canis lupus familiaris	feces	2022-02-03			Canine parvovirus 2 isolate YDI2, complete genome
OR667801.1	Canine parvovirus 2	GenBank		Khudhair,Y.I. Sr., Abed,M.J. Jr.	University of AL-Qadisiyah, Veterinary Internal Medicine	Iraq	2023-10-18	YDI3	Protoparvovirus carnivoran1	Protoparvovirus	Parvoviridae	ssDNA(+/-)	5322	complete			Iraq	Iraq		Canis lupus familiaris	feces	2022-04-03			Canine parvovirus 2 isolate YDI3, complete genome
OR667802.1	Canine parvovirus 2	GenBank		Khudhair,Y.I., Abed,M.J.	University of AL-Qadisiyah, Veterinary Internal Medicine	Iraq	2023-10-18	YDI4	Protoparvovirus carnivoran1	Protoparvovirus	Parvoviridae	ssDNA(+/-)	5319	complete			Iraq	Iraq		Canis lupus familiaris	feces	2022-04-13			Canine parvovirus 2 isolate YDI4, complete genome
OR667803.1	Canine parvovirus 2	GenBank		Khudhair,Y.I. Sr., Abed,M.J.	University of AL-Qadisiyah, Veterinary Internal Medicine	Iraq	2023-10-18	YDI5	Protoparvovirus carnivoran1	Protoparvovirus	Parvoviridae	ssDNA(+/-)	5319	complete			Iraq	Iraq		Canis lupus familiaris	feces	2022-06-18			Canine parvovirus 2 isolate YDI5, complete genome
OR667804.1	Canine parvovirus 2	GenBank		Khudhair,Y.I. Sr., Abed,M.J. Jr.	University of AL-Qadisiyah, Veterinary Internal Medicine	Iraq	2023-10-18	YDI6	Protoparvovirus carnivoran1	Protoparvovirus	Parvoviridae	ssDNA(+/-)	5319	complete			Iraq	Iraq		Canis lupus familiaris	feces	2022-06-18			Canine parvovirus 2 isolate YDI6, complete genome
OR451707.1	Canine parvovirus 2	GenBank		Khudhair,Y.I., H,M.C.	University of AL-Qadisiyah, Veterinary Internal Medicine	Iraq	2023-10-07	YDI1	Protoparvovirus carnivoran1	Protoparvovirus	Parvoviridae	ssDNA(+/-)	5322	complete			Iraq	Iraq		Canis lupus familiaris	feces	2022-02-03			Canine parvovirus 2 isolate YDI1, complete genome
OR230510.1	Canine parvovirus 2a	GenBank		Santos,S.F.A., Souza,U.J.B., Oliveira,M.T., Jaime,J., Spilki,F.R., Franco,A.C., Roehe,P.M., Campos,F.S.	Federal University of Rio Grande do Sul, Microbiology	Brazil	2023-07-23		Protoparvovirus carnivoran1	Protoparvovirus	Parvoviridae	ssDNA(+/-)	5351	complete			Brazil	Brazil		Canis lupus familiaris		2023			Canine parvovirus 2a strain CPV/UFT01/2022/BRA, complete genome
OR230511.1	Canine parvovirus 2a	GenBank		Santos,S.F.A., Souza,U.J.B., Oliveira,M.T., Jaime,J., Spilki,F.R., Franco,A.C., Roehe,P.M., Campos,F.S.	Federal University of Rio Grande do Sul, Microbiology	Brazil	2023-07-23		Protoparvovirus carnivoran1	Protoparvovirus	Parvoviridae	ssDNA(+/-)	5376	complete			Brazil	Brazil		Canis lupus familiaris		2023			Canine parvovirus 2a strain CPV/UFT02/2022/BRA, complete genome
OR230512.1	Canine parvovirus 2a	GenBank		Santos,S.F.A., Souza,U.J.B., Oliveira,M.T., Jaime,J., Spilki,F.R., Franco,A.C., Roehe,P.M., Campos,F.S.	Federal University of Rio Grande do Sul, Microbiology	Brazil	2023-07-23		Protoparvovirus carnivoran1	Protoparvovirus	Parvoviridae	ssDNA(+/-)	5369	complete			Brazil	Brazil		Canis lupus familiaris		2023			Canine parvovirus 2a strain CPV/UFT03/2022/BRA, complete genome
OR230513.1	Canine parvovirus 2a	GenBank		Santos,S.F.A., Souza,U.J.B., Oliveira,M.T., Jaime,J., Spilki,F.R., Franco,A.C., Roehe,P.M., Campos,F.S.	Federal University of Rio Grande do Sul, Microbiology	Brazil	2023-07-23		Protoparvovirus carnivoran1	Protoparvovirus	Parvoviridae	ssDNA(+/-)	5370	complete			Brazil	Brazil		Canis lupus familiaris		2023			Canine parvovirus 2a strain CPV/UFT04/2022/BRA, complete genome
OR230514.1	Canine parvovirus 2a	GenBank		Santos,S.F.A., Souza,U.J.B., Oliveira,M.T., Jaime,J., Spilki,F.R., Franco,A.C., Roehe,P.M., Campos,F.S.	Federal University of Rio Grande do Sul, Microbiology	Brazil	2023-07-23		Protoparvovirus carnivoran1	Protoparvovirus	Parvoviridae	ssDNA(+/-)	5376	complete			Brazil	Brazil		Canis lupus familiaris		2023			Canine parvovirus 2a strain CPV/UFT05/2022/BRA, complete genome
OR230515.1	Canine parvovirus 2a	GenBank		Santos,S.F.A., Souza,U.J.B., Oliveira,M.T., Jaime,J., Spilki,F.R., Franco,A.C., Roehe,P.M., Campos,F.S.	Federal University of Rio Grande do Sul, Microbiology	Brazil	2023-07-23		Protoparvovirus carnivoran1	Protoparvovirus	Parvoviridae	ssDNA(+/-)	5367	complete			Brazil	Brazil		Canis lupus familiaris		2023			Canine parvovirus 2a strain CPV/UFT06/2022/BRA, complete genome
OR230516.1	Canine parvovirus 2a	GenBank		Santos,S.F.A., Souza,U.J.B., Oliveira,M.T., Jaime,J., Spilki,F.R., Franco,A.C., Roehe,P.M., Campos,F.S.	Federal University of Rio Grande do Sul, Microbiology	Brazil	2023-07-23		Protoparvovirus carnivoran1	Protoparvovirus	Parvoviridae	ssDNA(+/-)	5376	complete			Brazil	Brazil		Canis lupus familiaris		2023			Canine parvovirus 2a strain CPV/UFT07/2022/BRA, complete genome
OQ366402.1	Canine parvovirus 2b	GenBank		Temizkan,M.C., Sevinc Temizkan,S.	University of Yozgat Bozok, Virology	Turkey	2023-04-18	Turkey_Ankara_2	Protoparvovirus carnivoran1	Protoparvovirus	Parvoviridae	ssDNA(+/-)	5326	complete			Turkey: Ankara	Turkey		Canis lupus familiaris	feces	2021-01-02			Canine parvovirus isolate Turkey_Ankara_2, complete genome
OQ366403.1	Canine parvovirus 2b	GenBank		Temizkan,M.C., Sevinc Temizkan,S.	University of Yozgat Bozok, Virology	Turkey	2023-04-18	Turkey_Samsun_3	Protoparvovirus carnivoran1	Protoparvovirus	Parvoviridae	ssDNA(+/-)	5321	complete			Turkey: Samsun	Turkey		Canis lupus familiaris	feces	2021-02-16			Canine parvovirus isolate Turkey_Samsun_3, complete genome
OQ366404.1	Canine parvovirus 2b	GenBank		Temizkan,M.C., Sevinc Temizkan,S.	University of Yozgat Bozok, Virology	Turkey	2023-04-18	Turkey_Sanliurfa_3	Protoparvovirus carnivoran1	Protoparvovirus	Parvoviridae	ssDNA(+/-)	5324	complete			Turkey: Sanliurfa	Turkey		Canis lupus familiaris	feces	2021-10-19			Canine parvovirus isolate Turkey_Sanliurfa_3, complete genome
OQ366405.1	Canine parvovirus 2b	GenBank		Temizkan,M.C., Sevinc Temizkan,S.	University of Yozgat Bozok, Virology	Turkey	2023-04-18	Turkey_Izmir_2	Protoparvovirus carnivoran1	Protoparvovirus	Parvoviridae	ssDNA(+/-)	5322	complete			Turkey: Izmir	Turkey		Canis lupus familiaris	feces	2020-08-30			Canine parvovirus isolate Turkey_Izmir_2, complete genome
OP972595.1	Canine parvovirus 2a	GenBank		Yang,D.	Animal and Plant Quarantine Agency, Viral Dosease	South Korea	2023-03-29	CPV2101	Protoparvovirus carnivoran1	Protoparvovirus	Parvoviridae	ssDNA(+/-)	5032	complete			South Korea	South Korea		Canis lupus familiaris		2021			Canine parvovirus 2a isolate CPV2101, complete genome
OP972596.1	Canine parvovirus 2a	GenBank		Yang,D., Kim,E., Park,Y., Hyeon,L., Hyun,B.	Animal and Plant Quarantine Agency, Viral Dosease	South Korea	2023-03-29	CPV2102	Protoparvovirus carnivoran1	Protoparvovirus	Parvoviridae	ssDNA(+/-)	5001	complete			South Korea	South Korea		Canis lupus familiaris		2021			Canine parvovirus 2a isolate CPV2102, complete genome
OP743355.1	Canine parvovirus 2a	GenBank		Hassan,N.M.A. Sr., Hassan,N.M.A.	Guangxi Medical University, Life Science	China	2023-03-20	GX-B_NA 2618307.1	Protoparvovirus carnivoran1	Protoparvovirus	Parvoviridae	ssDNA(+/-)	3243	complete			China	China			feces	2019-12-11			UNVERIFIED: Canine parvovirus isolate GX-B_NA 2618307.1, complete genome
OP957419.1	Canine parvovirus 2a	GenBank		Hao,X., Li,Y., Wang,X., Zhou,P., Li,S.	College of Veterinary Medicine, South China Agricultural University	China	2023-03-06	CPV-T11	Protoparvovirus carnivoran1	Protoparvovirus	Parvoviridae	ssDNA(+/-)	5059	complete			China	China		Canis lupus familiaris		2016			Canine parvovirus isolate CPV-T11, complete genome
OP210300.1	Canine parvovirus 2c	GenBank		Doan,H.T.T., Do,R.T., Nguyen,K.T., Nguyen,H.T.T., Le,X.K.T., Le,H.T.	Institute of Biotechnology, Vietnam Academy of Science and Technology, Immunology	Viet Nam	2022-12-19	Par2-2022	Protoparvovirus carnivoran1	Protoparvovirus	Parvoviridae	ssDNA(+/-)	5054	complete			Viet Nam	Viet Nam		Canis lupus familiaris		2022			Canine parvovirus isolate Par2-2022, complete genome
OP985292.1	Canine parvovirus 2	GenBank		Hassan,N.M.A., Algabri,Y.A., Tamrakar,R., Tran,T.L., Wei,Y.-F., Liang,B., Wei,X., Zhang,D., Huang,H., Hu,Y.	Guangxi Medical University, Life Science	China	2022-12-19		Protoparvovirus carnivoran1	Protoparvovirus	Parvoviridae	ssDNA(+/-)	5322	complete			China	China			feces	2019-12-11			Canine parvovirus strain RCD-PrV/BJF6/red-collared dove/2018, complete genome
OP093952.1	Canine parvovirus 2b	GenBank		de Deus,D.R., Siqueira,J.A.M., Cardoso,B.T.M., Teixeira,D.M., Maues,M.A.C., de Figueiredo,M.J.F.M., Junior,E.C.S., Bandeira,R.S., Pinheiro,K.C., Guerra,S.F.S., Soares,L.S., Resque,H.R., da Silva,L.D., Gabbay,Y.B.	Evandro Chagas Institute, Virology	Brazil	2022-10-26	PK06	Protoparvovirus carnivoran1	Protoparvovirus	Parvoviridae	ssDNA(+/-)	5049	complete			Brazil	Brazil		Canis lupus familiaris	feces	2019			Canine parvovirus strain CPV/PK06/2019/BRA, complete genome
OP093953.1	Canine parvovirus 2b	GenBank		de Deus,D.R., Siqueira,J.A.M., Cardoso,B.T.M., Teixeira,D.M., Maues,M.A.C., de Figueiredo,M.J.F.M., Junior,E.C.S., Bandeira,R.S., Pinheiro,K.C., Guerra,S.F.S., Soares,L.S., Resque,H.R., da Silva,L.D., Gabbay,Y.B.	Evandro Chagas Institute, Virology	Brazil	2022-10-26	PK05	Protoparvovirus carnivoran1	Protoparvovirus	Parvoviridae	ssDNA(+/-)	5049	complete			Brazil	Brazil		Canis lupus familiaris	feces	2019			Canine parvovirus strain CPV/PK05/2019/BRA, complete genome
OP093954.1	Canine parvovirus 2b	GenBank		de Deus,D.R., Siqueira,J.A.M., Cardoso,B.T.M., Teixeira,D.M., Maues,M.A.C., de Figueiredo,M.J.F.M., Junior,E.C.S., Bandeira,R.S., Pinheiro,K.C., Guerra,S.F.S., Soares,L.S., Resque,H.R., da Silva,L.D., Gabbay,Y.B.	Evandro Chagas Institute, Virology	Brazil	2022-10-26	PK04	Protoparvovirus carnivoran1	Protoparvovirus	Parvoviridae	ssDNA(+/-)	5049	complete			Brazil	Brazil		Canis lupus familiaris	feces	2019			Canine parvovirus strain CPV/PK04/2019/BRA, complete genome
OP093955.1	Canine parvovirus 2b	GenBank		de Deus,D.R., Siqueira,J.A.M., Cardoso,B.T.M., Teixeira,D.M., Maues,M.A.C., de Figueiredo,M.J.F.M., Junior,E.C.S., Bandeira,R.S., Pinheiro,K.C., Guerra,S.F.S., Soares,L.S., Resque,H.R., da Silva,L.D., Gabbay,Y.B.	Evandro Chagas Institute, Virology	Brazil	2022-10-26	PK03	Protoparvovirus carnivoran1	Protoparvovirus	Parvoviridae	ssDNA(+/-)	5049	complete			Brazil	Brazil		Canis lupus familiaris	feces	2019			Canine parvovirus strain CPV/PK03/2019/BRA, complete genome
OP093956.1	Canine parvovirus 2a	GenBank		de Deus,D.R., Siqueira,J.A.M., Cardoso,B.T.M., Teixeira,D.M., Maues,M.A.C., de Figueiredo,M.J.F.M., Junior,E.C.S., Bandeira,R.S., Pinheiro,K.C., Guerra,S.F.S., Soares,L.S., Resque,H.R., da Silva,L.D., Gabbay,Y.B.	Evandro Chagas Institute, Virology	Brazil	2022-10-26	PK02	Protoparvovirus carnivoran1	Protoparvovirus	Parvoviridae	ssDNA(+/-)	5049	complete			Brazil	Brazil		Canis lupus familiaris	feces	2019			Canine parvovirus strain CPV/PK02/2019/BRA, complete genome
MZ647470.1	Canine parvovirus 2a	GenBank		Chu,S., Schaefer,E.A.F., Flesner,B.K., Griffith,O.L., Wylie,K.M., Wylie,T.N., Pearce,J.W., Bryan,J.N., Johnson,G.C.	University of Missouri, Veterinary Oncology	USA	2022-10-16		Protoparvovirus carnivoran1	Protoparvovirus	Parvoviridae	ssDNA(+/-)	4923	complete			USA	USA		Canis lupus familiaris	eye	2017			Canine parvovirus strain MO, complete genome
ON733252.1	Canine parvovirus 2b	GenBank		Boros,A., Albert,M., Urban,P., Herczeg,R., Gaspar,G., Balazs,B., Csagola,A., Pankovics,P., Gyenesei,A., Reuter,G.	Medical School, University of Pecs, Medical Microbiology and Immunology	Hungary	2022-10-04		Protoparvovirus carnivoran1	Protoparvovirus	Parvoviridae	ssDNA(+/-)	5016	complete		1	Hungary	Hungary		Canis lupus familiaris	feces	2021-07-02			Canine parvovirus 2b strain FR1/CPV2-2021-HUN, complete genome
MW815496.1	Canine parvovirus 2c	GenBank		Chen,N.	China Agricultural University, College of Veterinary Medicine	China	2022-08-30		Protoparvovirus carnivoran1	Protoparvovirus	Parvoviridae	ssDNA(+/-)	4698	complete			China: Beijing	China		Canis lupus familiaris	feces	2020			Canine parvovirus strain CPV-BJ-C28, complete genome
OM721655.1	Canine parvovirus 2b	GenBank		Abayli,H., Aslan,O., Tumer,K.C., Can-Sahna,K., Tonbak,S.	Veterinary Faculty, Department of Virology, Firat University	Turkey	2022-07-12	CPV-2b-K5-TR	Protoparvovirus carnivoran1	Protoparvovirus	Parvoviridae	ssDNA(+/-)	4450	complete		1	Turkey	Turkey		Canis lupus familiaris	feces	2019			Canine parvovirus 2b isolate CPV-2b-K5-TR, complete genome
OM721656.1	Canine parvovirus 2b	GenBank		Abayli,H., Aslan,O., Tumer,K.C., Can-Sahna,K., Tonbak,S.	Veterinary Faculty, Department of Virology, Firat University	Turkey	2022-07-12	CPV-2b-O1-TR	Protoparvovirus carnivoran1	Protoparvovirus	Parvoviridae	ssDNA(+/-)	4452	complete		1	Turkey	Turkey		Canis lupus familiaris	feces	2021			Canine parvovirus 2b isolate CPV-2b-O1-TR, complete genome
OM640097.1	Canine parvovirus 2	GenBank		Canuti,M., Mira,F., Sorensen,R.G., Rodrigues,B., Bouchard,E., Walzthoni,N., Hopson,M., Gilroy,C., Whitney,H.G., Lang,A.S.	Memorial University of Newfoundland, Biology	Canada	2022-06-22		Protoparvovirus carnivoran1	Protoparvovirus	Parvoviridae	ssDNA(+/-)	4450	complete			Canada: Newfoundland	Canada		Canis lupus familiaris		2019			Canine parvovirus 2 strain CMP10, complete genome
OM640098.1	Canine parvovirus 2	GenBank		Canuti,M., Mira,F., Sorensen,R.G., Rodrigues,B., Bouchard,E., Walzthoni,N., Hopson,M., Gilroy,C., Whitney,H.G., Lang,A.S.	Memorial University of Newfoundland, Biology	Canada	2022-06-22		Protoparvovirus carnivoran1	Protoparvovirus	Parvoviridae	ssDNA(+/-)	4450	complete			Canada: Newfoundland	Canada		Canis lupus familiaris		2018			Canine parvovirus 2 strain FM4, complete genome
OM640099.1	Canine parvovirus 2	GenBank		Canuti,M., Mira,F., Sorensen,R.G., Rodrigues,B., Bouchard,E., Walzthoni,N., Hopson,M., Gilroy,C., Whitney,H.G., Lang,A.S.	Memorial University of Newfoundland, Biology	Canada	2022-06-22		Protoparvovirus carnivoran1	Protoparvovirus	Parvoviridae	ssDNA(+/-)	4450	complete			Canada: Newfoundland	Canada		Canis lupus familiaris		2018			Canine parvovirus 2 strain KH18, complete genome
OM640100.1	Canine parvovirus 2	GenBank		Canuti,M., Mira,F., Sorensen,R.G., Rodrigues,B., Bouchard,E., Walzthoni,N., Hopson,M., Gilroy,C., Whitney,H.G., Lang,A.S.	Memorial University of Newfoundland, Biology	Canada	2022-06-22		Protoparvovirus carnivoran1	Protoparvovirus	Parvoviridae	ssDNA(+/-)	4450	complete			Canada: Newfoundland	Canada		Canis lupus familiaris		2017			Canine parvovirus 2 strain MIH9, complete genome
OM640101.1	Canine parvovirus 2	GenBank		Canuti,M., Mira,F., Sorensen,R.G., Rodrigues,B., Bouchard,E., Walzthoni,N., Hopson,M., Gilroy,C., Whitney,H.G., Lang,A.S.	Memorial University of Newfoundland, Biology	Canada	2022-06-22		Protoparvovirus carnivoran1	Protoparvovirus	Parvoviridae	ssDNA(+/-)	4450	complete			Canada: Newfoundland	Canada		Canis lupus familiaris		2017			Canine parvovirus 2 strain TN10, complete genome
OM640102.1	Canine parvovirus 2	GenBank		Canuti,M., Mira,F., Sorensen,R.G., Rodrigues,B., Bouchard,E., Walzthoni,N., Hopson,M., Gilroy,C., Whitney,H.G., Lang,A.S.	Memorial University of Newfoundland, Biology	Canada	2022-06-22		Protoparvovirus carnivoran1	Protoparvovirus	Parvoviridae	ssDNA(+/-)	4450	complete			Canada: Labrador	Canada		Canis lupus familiaris		2018			Canine parvovirus 2 strain LSD39, complete genome
OM640103.1	Canine parvovirus 2	GenBank		Canuti,M., Mira,F., Sorensen,R.G., Rodrigues,B., Bouchard,E., Walzthoni,N., Hopson,M., Gilroy,C., Whitney,H.G., Lang,A.S.	Memorial University of Newfoundland, Biology	Canada	2022-06-22		Protoparvovirus carnivoran1	Protoparvovirus	Parvoviridae	ssDNA(+/-)	4450	complete			Canada: Labrador	Canada		Canis lupus familiaris		2018			Canine parvovirus 2 strain LSD40, complete genome
MW889095.1	Canine parvovirus 2a	GenBank		Luna Espinoza,L.R., Carhuaricra Huaman,D., Quino Quispe,R., Rosadio Alcantara,R.H., Maturrano Hernandez,A.L., Carhuaricra Huaman,D.E.	Universidad Nacional Mayor de San Marcos, Departamento de Medicina Veterinaria	Peru	2022-03-20		Protoparvovirus carnivoran1	Protoparvovirus	Parvoviridae	ssDNA(+/-)	4269	complete		1	Peru	Peru		Canis lupus familiaris	feces	2016			Canine parvovirus 2a strain CPV01, complete genome
MW889096.1	Canine parvovirus 2a	GenBank		Luna Espinoza,L.R., Carhuaricra Huaman,D., Quino Quispe,R., Rosadio Alcantara,R.H., Maturrano Hernandez,A.L., Carhuaricra Huaman,D.E.	Universidad Nacional Mayor de San Marcos, Departamento de Medicina Veterinaria	Peru	2022-03-20		Protoparvovirus carnivoran1	Protoparvovirus	Parvoviridae	ssDNA(+/-)	4269	complete		1	Peru	Peru		Canis lupus familiaris	feces	2016			Canine parvovirus 2a strain CPV02, complete genome
MW889097.1	Canine parvovirus 2c	GenBank		Luna Espinoza,L.R., Carhuaricra Huaman,D., Quino Quispe,R., Rosadio Alcantara,R.H., Maturrano Hernandez,A.L., Carhuaricra Huaman,D.E.	Universidad Nacional Mayor de San Marcos, Departamento de Medicina Veterinaria	Peru	2022-03-20		Protoparvovirus carnivoran1	Protoparvovirus	Parvoviridae	ssDNA(+/-)	4269	complete		1	Peru	Peru		Canis lupus familiaris	feces	2016			Canine parvovirus 2c strain CPV03, complete genome
MW889098.1	Canine parvovirus 2a	GenBank		Luna Espinoza,L.R., Carhuaricra Huaman,D., Quino Quispe,R., Rosadio Alcantara,R.H., Maturrano Hernandez,A.L., Carhuaricra Huaman,D.E.	Universidad Nacional Mayor de San Marcos, Departamento de Medicina Veterinaria	Peru	2022-03-20		Protoparvovirus carnivoran1	Protoparvovirus	Parvoviridae	ssDNA(+/-)	4269	complete		1	Peru	Peru		Canis lupus familiaris	feces	2016			Canine parvovirus 2a strain CPV04, complete genome
MW889099.1	Canine parvovirus 2b	GenBank		Luna Espinoza,L.R., Carhuaricra Huaman,D., Quino Quispe,R., Rosadio Alcantara,R.H., Maturrano Hernandez,A.L., Carhuaricra Huaman,D.E.	Universidad Nacional Mayor de San Marcos, Departamento de Medicina Veterinaria	Peru	2022-03-20		Protoparvovirus carnivoran1	Protoparvovirus	Parvoviridae	ssDNA(+/-)	4269	complete		1	Peru	Peru		Canis lupus familiaris	feces	2016			Canine parvovirus 2b strain CPV05, complete genome
MW889100.1	Canine parvovirus 2a	GenBank		Luna Espinoza,L.R., Carhuaricra Huaman,D., Quino Quispe,R., Rosadio Alcantara,R.H., Maturrano Hernandez,A.L., Carhuaricra Huaman,D.E.	Universidad Nacional Mayor de San Marcos, Departamento de Medicina Veterinaria	Peru	2022-03-20		Protoparvovirus carnivoran1	Protoparvovirus	Parvoviridae	ssDNA(+/-)	4269	complete		1	Peru	Peru		Canis lupus familiaris	feces	2016			Canine parvovirus 2a strain CPV06, complete genome
MW889101.1	Canine parvovirus 2b	GenBank		Luna Espinoza,L.R., Carhuaricra Huaman,D., Quino Quispe,R., Rosadio Alcantara,R.H., Maturrano Hernandez,A.L., Carhuaricra Huaman,D.E.	Universidad Nacional Mayor de San Marcos, Departamento de Medicina Veterinaria	Peru	2022-03-20		Protoparvovirus carnivoran1	Protoparvovirus	Parvoviridae	ssDNA(+/-)	4269	complete		1	Peru	Peru		Canis lupus familiaris	feces	2016			Canine parvovirus 2b strain CPV07, complete genome
MW889102.1	Canine parvovirus 2b	GenBank		Luna Espinoza,L.R., Carhuaricra Huaman,D., Quino Quispe,R., Rosadio Alcantara,R.H., Maturrano Hernandez,A.L., Carhuaricra Huaman,D.E.	Universidad Nacional Mayor de San Marcos, Departamento de Medicina Veterinaria	Peru	2022-03-20		Protoparvovirus carnivoran1	Protoparvovirus	Parvoviridae	ssDNA(+/-)	4269	complete		1	Peru	Peru		Canis lupus familiaris	feces	2016			Canine parvovirus 2b strain CPV08, complete genome
MW889103.1	Canine parvovirus 2a	GenBank		Luna Espinoza,L.R., Carhuaricra Huaman,D., Quino Quispe,R., Rosadio Alcantara,R.H., Maturrano Hernandez,A.L., Carhuaricra Huaman,D.E.	Universidad Nacional Mayor de San Marcos, Departamento de Medicina Veterinaria	Peru	2022-03-20		Protoparvovirus carnivoran1	Protoparvovirus	Parvoviridae	ssDNA(+/-)	4269	complete		1	Peru	Peru		Canis lupus familiaris	feces	2016			Canine parvovirus 2a strain CPV09, complete genome
MW889104.1	Canine parvovirus 2a	GenBank		Luna Espinoza,L.R., Carhuaricra Huaman,D., Quino Quispe,R., Rosadio Alcantara,R.H., Maturrano Hernandez,A.L., Carhuaricra Huaman,D.E.	Universidad Nacional Mayor de San Marcos, Departamento de Medicina Veterinaria	Peru	2022-03-20		Protoparvovirus carnivoran1	Protoparvovirus	Parvoviridae	ssDNA(+/-)	4269	complete		1	Peru	Peru		Canis lupus familiaris	feces	2016			Canine parvovirus 2a strain CPV10, complete genome
MW889105.1	Canine parvovirus 2a	GenBank		Luna Espinoza,L.R., Carhuaricra Huaman,D., Quino Quispe,R., Rosadio Alcantara,R.H., Maturrano Hernandez,A.L., Carhuaricra Huaman,D.E.	Universidad Nacional Mayor de San Marcos, Departamento de Medicina Veterinaria	Peru	2022-03-20		Protoparvovirus carnivoran1	Protoparvovirus	Parvoviridae	ssDNA(+/-)	4269	complete		1	Peru	Peru		Canis lupus familiaris	feces	2016			Canine parvovirus 2a strain CPV11, complete genome
MW889106.1	Canine parvovirus 2c	GenBank		Luna Espinoza,L.R., Carhuaricra Huaman,D., Quino Quispe,R., Rosadio Alcantara,R.H., Maturrano Hernandez,A.L., Carhuaricra Huaman,D.E.	Universidad Nacional Mayor de San Marcos, Departamento de Medicina Veterinaria	Peru	2022-03-20		Protoparvovirus carnivoran1	Protoparvovirus	Parvoviridae	ssDNA(+/-)	4269	complete		1	Peru	Peru		Canis lupus familiaris	feces	2016			Canine parvovirus 2c strain CPV12, complete genome
MW889107.1	Canine parvovirus 2c	GenBank		Luna Espinoza,L.R., Carhuaricra Huaman,D., Quino Quispe,R., Rosadio Alcantara,R.H., Maturrano Hernandez,A.L., Carhuaricra Huaman,D.E.	Universidad Nacional Mayor de San Marcos, Departamento de Medicina Veterinaria	Peru	2022-03-20		Protoparvovirus carnivoran1	Protoparvovirus	Parvoviridae	ssDNA(+/-)	4269	complete		1	Peru	Peru		Canis lupus familiaris	feces	2016			Canine parvovirus 2c strain CPV13, complete genome
MW889108.1	Canine parvovirus 2c	GenBank		Luna Espinoza,L.R., Carhuaricra Huaman,D., Quino Quispe,R., Rosadio Alcantara,R.H., Maturrano Hernandez,A.L., Carhuaricra Huaman,D.E.	Universidad Nacional Mayor de San Marcos, Departamento de Medicina Veterinaria	Peru	2022-03-20		Protoparvovirus carnivoran1	Protoparvovirus	Parvoviridae	ssDNA(+/-)	4269	complete		1	Peru	Peru		Canis lupus familiaris	feces	2016			Canine parvovirus 2c strain CPV14, complete genome
MW889109.1	Canine parvovirus 2a	GenBank		Luna Espinoza,L.R., Carhuaricra Huaman,D., Quino Quispe,R., Rosadio Alcantara,R.H., Maturrano Hernandez,A.L., Carhuaricra Huaman,D.E.	Universidad Nacional Mayor de San Marcos, Departamento de Medicina Veterinaria	Peru	2022-03-20		Protoparvovirus carnivoran1	Protoparvovirus	Parvoviridae	ssDNA(+/-)	4269	complete		1	Peru	Peru		Canis lupus familiaris	feces	2016			Canine parvovirus 2a strain CPV15, complete genome
MW889110.1	Canine parvovirus 2c	GenBank		Luna Espinoza,L.R., Carhuaricra Huaman,D., Quino Quispe,R., Rosadio Alcantara,R.H., Maturrano Hernandez,A.L., Carhuaricra Huaman,D.E.	Universidad Nacional Mayor de San Marcos, Departamento de Medicina Veterinaria	Peru	2022-03-20		Protoparvovirus carnivoran1	Protoparvovirus	Parvoviridae	ssDNA(+/-)	4269	complete		1	Peru	Peru		Canis lupus familiaris	feces	2016			Canine parvovirus 2c strain CPV16, complete genome
MW889111.1	Canine parvovirus 2a	GenBank		Luna Espinoza,L.R., Carhuaricra Huaman,D., Quino Quispe,R., Rosadio Alcantara,R.H., Maturrano Hernandez,A.L., Carhuaricra Huaman,D.E.	Universidad Nacional Mayor de San Marcos, Departamento de Medicina Veterinaria	Peru	2022-03-20		Protoparvovirus carnivoran1	Protoparvovirus	Parvoviridae	ssDNA(+/-)	4269	complete		1	Peru	Peru		Canis lupus familiaris	feces	2016			Canine parvovirus 2a strain CPV17, complete genome
MW889112.1	Canine parvovirus 2c	GenBank		Luna Espinoza,L.R., Carhuaricra Huaman,D., Quino Quispe,R., Rosadio Alcantara,R.H., Maturrano Hernandez,A.L., Carhuaricra Huaman,D.E.	Universidad Nacional Mayor de San Marcos, Departamento de Medicina Veterinaria	Peru	2022-03-20		Protoparvovirus carnivoran1	Protoparvovirus	Parvoviridae	ssDNA(+/-)	4269	complete		1	Peru	Peru		Canis lupus familiaris	feces	2016			Canine parvovirus 2c strain CPV18, complete genome
MW889113.1	Canine parvovirus 2a	GenBank		Luna Espinoza,L.R., Carhuaricra Huaman,D., Quino Quispe,R., Rosadio Alcantara,R.H., Maturrano Hernandez,A.L., Carhuaricra Huaman,D.E.	Universidad Nacional Mayor de San Marcos, Departamento de Medicina Veterinaria	Peru	2022-03-20		Protoparvovirus carnivoran1	Protoparvovirus	Parvoviridae	ssDNA(+/-)	4269	complete		1	Peru	Peru		Canis lupus familiaris	feces	2016			Canine parvovirus 2a strain CPV19, complete genome
MW889114.1	Canine parvovirus 2c	GenBank		Luna Espinoza,L.R., Carhuaricra Huaman,D., Quino Quispe,R., Rosadio Alcantara,R.H., Maturrano Hernandez,A.L., Carhuaricra Huaman,D.E.	Universidad Nacional Mayor de San Marcos, Departamento de Medicina Veterinaria	Peru	2022-03-20		Protoparvovirus carnivoran1	Protoparvovirus	Parvoviridae	ssDNA(+/-)	4269	complete		1	Peru	Peru		Canis lupus familiaris	feces	2016			Canine parvovirus 2c strain CPV20, complete genome
MW889115.1	Canine parvovirus 2a	GenBank		Luna Espinoza,L.R., Carhuaricra Huaman,D., Quino Quispe,R., Rosadio Alcantara,R.H., Maturrano Hernandez,A.L., Carhuaricra Huaman,D.E.	Universidad Nacional Mayor de San Marcos, Departamento de Medicina Veterinaria	Peru	2022-03-20		Protoparvovirus carnivoran1	Protoparvovirus	Parvoviridae	ssDNA(+/-)	4269	complete		1	Peru	Peru		Canis lupus familiaris	feces	2016			Canine parvovirus 2a strain CPV21, complete genome
MW889116.1	Canine parvovirus 2c	GenBank		Luna Espinoza,L.R., Carhuaricra Huaman,D., Quino Quispe,R., Rosadio Alcantara,R.H., Maturrano Hernandez,A.L., Carhuaricra Huaman,D.E.	Universidad Nacional Mayor de San Marcos, Departamento de Medicina Veterinaria	Peru	2022-03-20		Protoparvovirus carnivoran1	Protoparvovirus	Parvoviridae	ssDNA(+/-)	4269	complete		1	Peru	Peru		Canis lupus familiaris	feces	2017			Canine parvovirus 2c strain CPV22, complete genome
MW889117.1	Canine parvovirus 2c	GenBank		Luna Espinoza,L.R., Carhuaricra Huaman,D., Quino Quispe,R., Rosadio Alcantara,R.H., Maturrano Hernandez,A.L., Carhuaricra Huaman,D.E.	Universidad Nacional Mayor de San Marcos, Departamento de Medicina Veterinaria	Peru	2022-03-20		Protoparvovirus carnivoran1	Protoparvovirus	Parvoviridae	ssDNA(+/-)	4269	complete		1	Peru	Peru		Canis lupus familiaris	feces	2017			Canine parvovirus 2c strain CPV23, complete genome
MW889118.1	Canine parvovirus 2b	GenBank		Luna Espinoza,L.R., Carhuaricra Huaman,D., Quino Quispe,R., Rosadio Alcantara,R.H., Maturrano Hernandez,A.L., Carhuaricra Huaman,D.E.	Universidad Nacional Mayor de San Marcos, Departamento de Medicina Veterinaria	Peru	2022-03-20		Protoparvovirus carnivoran1	Protoparvovirus	Parvoviridae	ssDNA(+/-)	4269	complete		1	Peru	Peru		Canis lupus familiaris	feces	2017			Canine parvovirus 2b strain CPV24, complete genome
MW889119.1	Canine parvovirus 2c	GenBank		Luna Espinoza,L.R., Carhuaricra Huaman,D., Quino Quispe,R., Rosadio Alcantara,R.H., Maturrano Hernandez,A.L., Carhuaricra Huaman,D.E.	Universidad Nacional Mayor de San Marcos, Departamento de Medicina Veterinaria	Peru	2022-03-20		Protoparvovirus carnivoran1	Protoparvovirus	Parvoviridae	ssDNA(+/-)	4269	complete		1	Peru	Peru		Canis lupus familiaris	feces	2017			Canine parvovirus 2c strain CPV25, complete genome
MW889120.1	Canine parvovirus 2c	GenBank		Luna Espinoza,L.R., Carhuaricra Huaman,D., Quino Quispe,R., Rosadio Alcantara,R.H., Maturrano Hernandez,A.L., Carhuaricra Huaman,D.E.	Universidad Nacional Mayor de San Marcos, Departamento de Medicina Veterinaria	Peru	2022-03-20		Protoparvovirus carnivoran1	Protoparvovirus	Parvoviridae	ssDNA(+/-)	4269	complete		1	Peru	Peru		Canis lupus familiaris	feces	2017			Canine parvovirus 2c strain CPV26, complete genome
MT394163.1	Canine parvovirus 2a	GenBank		Yin,Y., Yuan,K.	Qingdao Agricultural University, College of Veterinary Medicine	China	2022-03-15	QD-12	Protoparvovirus carnivoran1	Protoparvovirus	Parvoviridae	ssDNA(+/-)	5062	complete											Canine parvovirus isolate QD-12, complete genome
MT394164.1	Canine parvovirus 2a	GenBank		Yin,Y.	Qingdao Agricultural University, College of Veterinary Medicine	China	2022-03-15	QD-15	Protoparvovirus carnivoran1	Protoparvovirus	Parvoviridae	ssDNA(+/-)	5057	complete											Canine parvovirus isolate QD-15, complete genome
MT394165.1	Canine parvovirus 2c	GenBank		Yuan,K.	Qingdao Agricultural University, College of Veterinary Medicine	China	2022-03-15	QD-202	Protoparvovirus carnivoran1	Protoparvovirus	Parvoviridae	ssDNA(+/-)	5055	complete											Canine parvovirus isolate QD-202, complete genome
MT394166.1	Canine parvovirus 2c	GenBank		Yuan,K.	Qingdao Agricultural University, College of Veterinary Medicine	China	2022-03-15	QD-201	Protoparvovirus carnivoran1	Protoparvovirus	Parvoviridae	ssDNA(+/-)	5058	complete											Canine parvovirus isolate QD-201, complete genome
MT394167.1	Canine parvovirus 2c	GenBank		Yuan,K.	Qingdao Agricultural University, College of Veterinary Medicine	China	2022-03-15	QD-20	Protoparvovirus carnivoran1	Protoparvovirus	Parvoviridae	ssDNA(+/-)	5058	complete											Canine parvovirus isolate QD-20, complete genome
MW539053.1	Canine parvovirus 2b	GenBank		Temizkan,M.C., Sevinc Temizkan,S.	Yozgat Bozok University, Virology	Turkey	2022-01-19	I1	Protoparvovirus carnivoran1	Protoparvovirus	Parvoviridae	ssDNA(+/-)	4873	complete			Turkey: Izmir	Turkey		Canis lupus familiaris	feces	2020-08-22			Canine parvovirus 2b isolate I1, complete genome
MZ362881.1	Canine parvovirus 2b	GenBank		Khabiri,A., Hiu,Y.E.Y., Mohammadabadi,M., Hamatzadeh,A., Peaston,A., Woolford,L., Jing Khuu,S., Wallace,G., Suresh Kumar,R., Patel,K., Ahani Azari,A., Akbarzadeh,M., Sharifian,M., Amanollahi,R., Jafari Jozani,R., Hemmatzadeh,F.	University of Adelaide, University of Adelaide		2021-12-08	Emerald/Queensland/4720/2019	Protoparvovirus carnivoran1	Protoparvovirus	Parvoviridae	ssDNA(+/-)	4504	complete			Australia	Australia		Canis lupus familiaris		2019			Canine parvovirus 2b isolate Emerald/Queensland/4720/2019, complete genome
MZ362882.1	Canine parvovirus 2a	GenBank		Khabiri,A., Hiu,Y.E.Y., Mohammadabadi,M., Hamatzadeh,A., Peaston,A., Woolford,L., Jing Khuu,S., Wallace,G., Suresh Kumar,R., Patel,K., Ahani Azari,A., Akbarzadeh,M., Sharifian,M., Amanollahi,R., Jafari Jozani,R., Hemmatzadeh,F.	University of Adelaide, University of Adelaide		2021-12-08	Roseworthy/SA/5371/2019	Protoparvovirus carnivoran1	Protoparvovirus	Parvoviridae	ssDNA(+/-)	4504	complete			Australia	Australia		Canis lupus familiaris		2019			Canine parvovirus 2a isolate Roseworthy/SA/5371/2019, complete genome
MT648202.1	Canine parvovirus 2c	GenBank		Qiu,Y.	Anhui Agricultural University, Department of Animal Science and Technology	China	2021-08-25	CPV-AHhf7	Protoparvovirus carnivoran1	Protoparvovirus	Parvoviridae	ssDNA(+/-)	5058	complete			China	China		Canis lupus familiaris		2019-07-01			Canine parvovirus isolate CPV-AHhf7, complete genome
MT648203.1	Canine parvovirus 2c	GenBank		Qiu,Y.	Anhui Agricultural University, Department of Animal Science and Technology	China	2021-08-25	CPV-AHhf27	Protoparvovirus carnivoran1	Protoparvovirus	Parvoviridae	ssDNA(+/-)	5058	complete			China	China		Canis lupus familiaris		2019-06-01			Canine parvovirus isolate CPV-AHhf27, complete genome
MT648204.1	Canine parvovirus 2c	GenBank		Qiu,Y.	Anhui Agricultural University, Department of Animal Science and Technology	China	2021-08-25	CPV-AHhf28	Protoparvovirus carnivoran1	Protoparvovirus	Parvoviridae	ssDNA(+/-)	5058	complete			China	China		Canis lupus familiaris		2019-06-01			Canine parvovirus isolate CPV-AHhf28, complete genome
MT648205.1	Canine parvovirus 2c	GenBank		Qiu,Y.	Anhui Agricultural University, Department of Animal Science and Technology	China	2021-08-25	CPV-mas2	Protoparvovirus carnivoran1	Protoparvovirus	Parvoviridae	ssDNA(+/-)	5055	complete			China	China		Canis lupus familiaris		2018-04-01			Canine parvovirus isolate CPV-mas2, complete genome
MT648206.1	Canine parvovirus 2b	GenBank		Qiu,Y.	Anhui Agricultural University, Department of Animal Science and Technology	China	2021-08-25	CPV-AHmas3	Protoparvovirus carnivoran1	Protoparvovirus	Parvoviridae	ssDNA(+/-)	5060	complete			China	China		Canis lupus familiaris		2018-06-01			Canine parvovirus isolate CPV-AHmas3, complete genome
MT648207.1	Canine parvovirus 2c	GenBank		Qiu,Y.	Anhui Agricultural University, Department of Animal Science and Technology	China	2021-08-25	CPV-AHmas9	Protoparvovirus carnivoran1	Protoparvovirus	Parvoviridae	ssDNA(+/-)	5061	complete			China	China		Canis lupus familiaris		2018-10-01			Canine parvovirus isolate CPV-AHmas9, complete genome
MT648208.1	Canine parvovirus 2a	GenBank		Qiu,Y.	Anhui Agricultural University, Department of Animal Science and Technology	China	2021-08-25	CPV-AHmas16	Protoparvovirus carnivoran1	Protoparvovirus	Parvoviridae	ssDNA(+/-)	5059	complete			China	China		Canis lupus familiaris		2018-11-01			Canine parvovirus isolate CPV-AHmas16, complete genome
MT648209.1	Canine parvovirus 2a	GenBank		Qiu,Y.	Anhui Agricultural University, Department of Animal Science and Technology	China	2021-08-25	CPV-AHmas17	Protoparvovirus carnivoran1	Protoparvovirus	Parvoviridae	ssDNA(+/-)	5061	complete			China	China		Canis lupus familiaris		2018-11-01			Canine parvovirus isolate CPV-AHmas17, complete genome
MT648210.1	Canine parvovirus 2c	GenBank		Qiu,Y.	Anhui Agricultural University, Department of Animal Science and Technology	China	2021-08-25	CPV-AHcf4	Protoparvovirus carnivoran1	Protoparvovirus	Parvoviridae	ssDNA(+/-)	5061	complete			China	China		Canis lupus familiaris		2019-09-01			Canine parvovirus isolate CPV-AHcf4, complete genome
MT629886.1	Canine parvovirus 2a	GenBank		Rakib,T.M., Nath,B.K., Das,T., Yadav,S.K., Raidal,S.R., Das,S.	Chittagong Veterinary and Animal Sciences University, Department of Pathology and Parasitology	Bangladesh	2021-08-18	CVASU parvovirus1	Protoparvovirus carnivoran1	Protoparvovirus	Parvoviridae	ssDNA(+/-)	4840	complete			Bangladesh	Bangladesh		Canis lupus familiaris		2018-06-19			Canine parvovirus 2a isolate CVASU parvovirus1, complete genome
MW811188.1	Canine parvovirus 2c	GenBank		Liu,C., Yi,J., Li,H., Liu,H., Gao,J., Sun,F., Liang,H.	Shanghai Academy of Agricultural Sciences, Institute of Animal Husbandry and Veterinary Sciences	China	2021-08-16		Protoparvovirus carnivoran1	Protoparvovirus	Parvoviridae	ssDNA(+/-)	4479	complete			China	China		Canis lupus familiaris		2020-05-01			Canine parvovirus 2c strain CPV-SH2002, complete genome
MW811189.1	Canine parvovirus 2c	GenBank		Liu,C., Li,H., Yi,J., Liu,H., Gao,J., Sun,F., Liang,H.	Shanghai Academy of Agricultural Sciences, Institute of Animal Husbandry and Veterinary Sciences	China	2021-08-16		Protoparvovirus carnivoran1	Protoparvovirus	Parvoviridae	ssDNA(+/-)	4508	complete			China	China		Canis lupus familiaris	feces	2020-06-26			Canine parvovirus 2c strain CPV-SH2003, complete genome
MW653248.1	Canine parvovirus 2a	GenBank		Morovvati,A., Keyvanfar,H., Zahraei Salehi,T., Mousavi Nasab,S.D., Zargar,M.	Science and Research Branch, Islamic Azad University, Department of Pathobiology	Iran	2021-04-24		Protoparvovirus carnivoran1	Protoparvovirus	Parvoviridae	ssDNA(+/-)	5053	complete			Iran	Iran		Canis lupus familiaris	feces				Canine parvovirus 2a strain CPV/Iran, complete genome
MW653249.1	Canine parvovirus 2a	GenBank		Morovvati,A., Keyvanfar,H., Zahraei Salehi,T., Mousavi Nasab,S.D., Zargar,M.	Science and Research Branch, Islamic Azad University, Department of Pathobiology	Iran	2021-04-24		Protoparvovirus carnivoran1	Protoparvovirus	Parvoviridae	ssDNA(+/-)	4668	complete			Iran	Iran		Canis lupus familiaris	feces	2020-02-02			Canine parvovirus 2a strain CPV/2/Iran, complete genome
MW653250.1	Canine parvovirus 2a	GenBank		Morovvati,A., Keyvanfar,H., Zahraei Salehi,T., Mousavi Nasab,S.D., Zargar,M.	Science and Research Branch, Islamic Azad University, Department of Pathobiology	Iran	2021-04-24		Protoparvovirus carnivoran1	Protoparvovirus	Parvoviridae	ssDNA(+/-)	4921	complete			Iran	Iran		Canis lupus familiaris	feces	2020-02-02			Canine parvovirus 2a strain CPV/22/Iran, complete genome
MW653251.1	Canine parvovirus 2b	GenBank		Morovvati,A., Keyvanfar,H., Zahraei Salehi,T., Mousavi Nasab,S.D., Zargar,M.	Science and Research Branch, Islamic Azad University, Department of Pathobiology	Iran	2021-04-24		Protoparvovirus carnivoran1	Protoparvovirus	Parvoviridae	ssDNA(+/-)	5020	complete			Iran	Iran		Canis lupus familiaris	feces	2020-02-02			Canine parvovirus 2b strain CPV/23/Iran, complete genome
MW653252.1	Canine parvovirus 2b	GenBank		Morovvati,A., Keyvanfar,H., Zahraei Salehi,T., Mousavi Nasab,S.D., Zargar,M.	Science and Research Branch, Islamic Azad University, Department of Pathobiology	Iran	2021-04-24		Protoparvovirus carnivoran1	Protoparvovirus	Parvoviridae	ssDNA(+/-)	4810	complete			Iran	Iran		Canis lupus familiaris	feces	2020-02-02			Canine parvovirus 2b strain CPV/30/Iran, complete genome
MW653253.1	Canine parvovirus 2c	GenBank		Morovvati,A., Keyvanfar,H., Zahraei Salehi,T., Mousavi Nasab,S.D., Zargar,M.	Science and Research Branch, Islamic Azad University, Department of Pathobiology	Iran	2021-04-24		Protoparvovirus carnivoran1	Protoparvovirus	Parvoviridae	ssDNA(+/-)	4269	complete			Iran	Iran		Canis lupus familiaris	feces	2020-02-02			Canine parvovirus 2c strain CPV/19/Iran, complete genome
MW653254.1	Canine parvovirus 2b	GenBank		Morovvati,A., Keyvanfar,H., Zahraei Salehi,T., Mousavi Nasab,S.D., Zargar,M.	Science and Research Branch, Islamic Azad University, Department of Pathobiology	Iran	2021-04-24		Protoparvovirus carnivoran1	Protoparvovirus	Parvoviridae	ssDNA(+/-)	4468	complete			Iran	Iran		Canis lupus familiaris	feces	2020-02-02			Canine parvovirus strain CPV/18/Iran, complete genome
MW653255.1	Canine parvovirus 2a	GenBank		Morovvati,A., Keyvanfar,H., Zahraei Salehi,T., Mousavi Nasab,S.D., Zargar,M.	Science and Research Branch, Islamic Azad University, Department of Pathobiology	Iran	2021-04-24		Protoparvovirus carnivoran1	Protoparvovirus	Parvoviridae	ssDNA(+/-)	5323	complete			Iran	Iran		Canis lupus familiaris	feces	2020-02-02			UNVERIFIED: Canine parvovirus strain CPV/8/Iran, complete genome
MW653256.1	Canine parvovirus 2a	GenBank		Morovvati,A., Keyvanfar,H., Zahraei Salehi,T., Mousavi Nasab,S.D., Zargar,M.	Science and Research Branch, Islamic Azad University, Department of Pathobiology	Iran	2021-04-24		Protoparvovirus carnivoran1	Protoparvovirus	Parvoviridae	ssDNA(+/-)	4269	complete			Iran	Iran		Canis lupus familiaris	feces	2020-02-02			Canine parvovirus 2a strain 2a/6/Iran, complete genome
MT892649.1	Canine parvovirus 2c	GenBank		Miao,B., Chen,S.	College of Veterinary Medicine, Northwest A & F University	China	2021-03-29	China-XY	Protoparvovirus carnivoran1	Protoparvovirus	Parvoviridae	ssDNA(+/-)	5059	complete			China	China		Canis lupus familiaris		2019-06-01			Canine parvovirus isolate China-XY, complete genome
MN840830.1	Canine parvovirus 2c	GenBank		Shen,H., Ge,F.	Shanghai Animal Disease Control Center, Animal Disease Diagnosis Department	China	2020-09-23	Canine/SH/1/2019	Protoparvovirus carnivoran1	Protoparvovirus	Parvoviridae	ssDNA(+/-)	4269	complete			China	China		Canis lupus familiaris	feces				Canine parvovirus isolate Canine/SH/1/2019, complete genome
MT010564.1	Canine parvovirus 2c	GenBank	set:MT010564	Qiu,Y.	Anhui Agricultural University, Department of Animal Science and Technology	China	2020-05-13	CPV-AHhf1	Protoparvovirus carnivoran1	Protoparvovirus	Parvoviridae	ssDNA(+/-)	5061	complete			China	China		Canis lupus familiaris		2018-08-01			Canine parvovirus isolate CPV-AHhf1, complete genome
MN862741.1	Canine parvovirus 2like	GenBank	set:MN862741	Canuti,M., Todd,M., Monteiro,P., Van Osch,K., Weir,R., Schwantje,H., Britton,A.P., Lang,A.S.	Memorial University of Newfoundland, Biology	Canada	2020-02-24	CPV-2/American mink/MIVI-73/BC_2019	Protoparvovirus carnivoran1	Protoparvovirus	Parvoviridae	ssDNA(+/-)	4450	complete			Canada: British Columbia, Vancouver Island	Canada		Neogale vison		2019			Canine parvovirus isolate CPV-2/American mink/MIVI-73/BC_2019, complete genome
MN862742.1	Canine parvovirus 2like	GenBank	set:MN862742	Canuti,M., Todd,M., Monteiro,P., Van Osch,K., Weir,R., Schwantje,H., Britton,A.P., Lang,A.S.	Memorial University of Newfoundland, Biology	Canada	2020-02-24	CPV-2/River otter/OTVI-13/BC_2019	Protoparvovirus carnivoran1	Protoparvovirus	Parvoviridae	ssDNA(+/-)	4450	complete			Canada: British Columbia, Vancouver Island	Canada		Lontra canadensis		2019			Canine parvovirus isolate CPV-2/River otter/OTVI-13/BC_2019, complete genome
MK388674.1	Canine parvovirus 2c	GenBank	set:MK388674	Han,L.	Huazhong Agricultural University, College of Veterinary Medicine	China	2020-01-20	HB2017	Protoparvovirus carnivoran1	Protoparvovirus	Parvoviridae	ssDNA(+/-)	4723	complete			China	China		Canis lupus familiaris		2017-09-30			Canine parvovirus isolate HB2017, complete genome
MN832850.1	Canine parvovirus 2c	GenBank	set:MN832850	Wang,S.L., Tu,Y.C., Lee,M.S., Wu,L.H., Chen,T.Y., Wu,C.H., Tsao,E.H., Chin,S.C., Li,W.T.	National Research Institute for Animal Health, Epidemiology Research Department	Taiwan	2020-01-11	Taiwan/2018	Protoparvovirus carnivoran1	Protoparvovirus	Parvoviridae	ssDNA(+/-)	4960	complete		1	Taiwan	Taiwan		Pholidota		2018-12-05			Canine parvovirus 2c isolate Taiwan/2018, complete genome
MN451653.1	Canine parvovirus 2	GenBank	set:MN451653	Voorhees,I., Parrish,C.	Cornell University, Microbiology & Immunology	USA	2019-10-04	CPV6	Protoparvovirus carnivoran1	Protoparvovirus	Parvoviridae	ssDNA(+/-)	4269	complete			USA	USA		Canis lupus familiaris		1979			Canine parvovirus isolate CPV6, complete genome
MN451654.1	Canine parvovirus 2	GenBank	set:MN451654	Voorhees,I., Parrish,C.	Cornell University, Microbiology & Immunology	USA	2019-10-04	CPV9	Protoparvovirus carnivoran1	Protoparvovirus	Parvoviridae	ssDNA(+/-)	4269	complete			USA	USA		Canis lupus familiaris		1979			Canine parvovirus isolate CPV9, complete genome
MN451655.1	Canine parvovirus 2	GenBank	set:MN451655	Voorhees,I., Parrish,C.	Cornell University, Microbiology & Immunology	USA	2019-10-04	CPV12	Protoparvovirus carnivoran1	Protoparvovirus	Parvoviridae	ssDNA(+/-)	4269	complete			USA	USA		Canis lupus familiaris		1978			Canine parvovirus isolate CPV12, complete genome
MN451656.1	Canine parvovirus 2a	GenBank	set:MN451656	Voorhees,I., Parrish,C.	Cornell University, Microbiology & Immunology	USA	2019-10-04	CPV27	Protoparvovirus carnivoran1	Protoparvovirus	Parvoviridae	ssDNA(+/-)	4269	complete			USA	USA		Canis lupus familiaris		1983			Canine parvovirus isolate CPV27, complete genome
MN451657.1	Canine parvovirus 2a	GenBank	set:MN451657	Voorhees,I., Parrish,C.	Cornell University, Microbiology & Immunology	USA	2019-10-04	CPV29	Protoparvovirus carnivoran1	Protoparvovirus	Parvoviridae	ssDNA(+/-)	4269	complete			USA	USA		Canis lupus familiaris		1983			Canine parvovirus isolate CPV29, complete genome
MN451658.1	Canine parvovirus 2a	GenBank	set:MN451658	Voorhees,I., Parrish,C.	Cornell University, Microbiology & Immunology	USA	2019-10-04	CPV30	Protoparvovirus carnivoran1	Protoparvovirus	Parvoviridae	ssDNA(+/-)	4269	complete			USA	USA		Canis lupus familiaris		1983			Canine parvovirus isolate CPV30, complete genome
MN451659.1	Canine parvovirus 2a	GenBank	set:MN451659	Voorhees,I., Parrish,C.	Cornell University, Microbiology & Immunology	USA	2019-10-04	CPV31	Protoparvovirus carnivoran1	Protoparvovirus	Parvoviridae	ssDNA(+/-)	4269	complete			USA	USA		Canis lupus familiaris		1983			Canine parvovirus isolate CPV31, complete genome
MN451660.1	Canine parvovirus 2a	GenBank	set:MN451660	Voorhees,I., Parrish,C.	Cornell University, Microbiology & Immunology	USA	2019-10-04	CPV33	Protoparvovirus carnivoran1	Protoparvovirus	Parvoviridae	ssDNA(+/-)	4269	complete			USA	USA		Canis lupus familiaris		1983			Canine parvovirus isolate CPV33, complete genome
MN451661.1	Canine parvovirus 2a	GenBank	set:MN451661	Voorhees,I., Parrish,C.	Cornell University, Microbiology & Immunology	USA	2019-10-04	CPV35	Protoparvovirus carnivoran1	Protoparvovirus	Parvoviridae	ssDNA(+/-)	4269	complete			USA	USA		Canis lupus familiaris		1984			Canine parvovirus isolate CPV35, complete genome
MN451662.1	Canine parvovirus 2b	GenBank	set:MN451662	Voorhees,I., Parrish,C.	Cornell University, Microbiology & Immunology	USA	2019-10-04	CPV36	Protoparvovirus carnivoran1	Protoparvovirus	Parvoviridae	ssDNA(+/-)	4269	complete			USA	USA		Canis lupus familiaris		1984			Canine parvovirus isolate CPV36, complete genome
MN451663.1	Canine parvovirus 2b	GenBank	set:MN451663	Voorhees,I., Parrish,C.	Cornell University, Microbiology & Immunology	USA	2019-10-04	CPV39	Protoparvovirus carnivoran1	Protoparvovirus	Parvoviridae	ssDNA(+/-)	4269	complete			USA	USA		Canis lupus familiaris		1984			Canine parvovirus isolate CPV39, complete genome
MN451664.1	Canine parvovirus 2	GenBank	set:MN451664	Voorhees,I., Parrish,C.	Cornell University, Microbiology & Immunology	USA	2019-10-04	CPV48	Protoparvovirus carnivoran1	Protoparvovirus	Parvoviridae	ssDNA(+/-)	4269	complete			USA	USA		Canis lupus familiaris		1985			Canine parvovirus isolate CPV48, complete genome
MN451665.1	Canine parvovirus 2	GenBank	set:MN451665	Voorhees,I., Parrish,C.	Cornell University, Microbiology & Immunology	USA	2019-10-04	CPV50	Protoparvovirus carnivoran1	Protoparvovirus	Parvoviridae	ssDNA(+/-)	4269	complete			USA	USA		Canis lupus familiaris		1986			Canine parvovirus isolate CPV50, complete genome
MN451666.1	Canine parvovirus 2b	GenBank	set:MN451666	Voorhees,I., Parrish,C.	Cornell University, Microbiology & Immunology	USA	2019-10-04	CPV54	Protoparvovirus carnivoran1	Protoparvovirus	Parvoviridae	ssDNA(+/-)	4269	complete			France	France		Canis lupus familiaris		1984			Canine parvovirus isolate CPV54, complete genome
MN451667.1	Canine parvovirus 2a	GenBank	set:MN451667	Voorhees,I., Parrish,C.	Cornell University, Microbiology & Immunology	USA	2019-10-04	CPV58	Protoparvovirus carnivoran1	Protoparvovirus	Parvoviridae	ssDNA(+/-)	4269	complete			France	France		Canis lupus familiaris		1983			Canine parvovirus isolate CPV58, complete genome
MN451668.1	Canine parvovirus 2	GenBank	set:MN451668	Voorhees,I., Parrish,C.	Cornell University, Microbiology & Immunology	USA	2019-10-04	CPV63	Protoparvovirus carnivoran1	Protoparvovirus	Parvoviridae	ssDNA(+/-)	4269	complete			USA	USA		Canis lupus familiaris		1980			Canine parvovirus isolate CPV63, complete genome
MN451669.1	Canine parvovirus 2a	GenBank	set:MN451669	Voorhees,I., Parrish,C.	Cornell University, Microbiology & Immunology	USA	2019-10-04	CPV81	Protoparvovirus carnivoran1	Protoparvovirus	Parvoviridae	ssDNA(+/-)	4269	complete			Australia	Australia		Canis lupus familiaris		1982			Canine parvovirus isolate CPV81, complete genome
MN451670.1	Canine parvovirus 2a	GenBank	set:MN451670	Voorhees,I., Parrish,C.	Cornell University, Microbiology & Immunology	USA	2019-10-04	CPV87	Protoparvovirus carnivoran1	Protoparvovirus	Parvoviridae	ssDNA(+/-)	4269	complete			Australia	Australia		Canis lupus familiaris		1985			Canine parvovirus isolate CPV87, complete genome
MN451671.1	Canine parvovirus 2	GenBank	set:MN451671	Voorhees,I., Parrish,C.	Cornell University, Microbiology & Immunology	USA	2019-10-04	CPV220	Protoparvovirus carnivoran1	Protoparvovirus	Parvoviridae	ssDNA(+/-)	4269	complete			USA	USA		Canis lupus familiaris		1993			Canine parvovirus isolate CPV220, complete genome
MN451672.1	Canine parvovirus 2b	GenBank	set:MN451672	Voorhees,I., Parrish,C.	Cornell University, Microbiology & Immunology	USA	2019-10-04	CPV305	Protoparvovirus carnivoran1	Protoparvovirus	Parvoviridae	ssDNA(+/-)	4269	complete			USA	USA		Canis lupus familiaris		1993			Canine parvovirus isolate CPV305, complete genome
MN451673.1	Canine parvovirus 2a	GenBank	set:MN451673	Voorhees,I., Parrish,C.	Cornell University, Microbiology & Immunology	USA	2019-10-04	CPV307	Protoparvovirus carnivoran1	Protoparvovirus	Parvoviridae	ssDNA(+/-)	4269	complete			USA	USA		Canis lupus		1993			Canine parvovirus isolate CPV307, complete genome
MN451674.1	Canine parvovirus 2a	GenBank	set:MN451674	Voorhees,I., Parrish,C.	Cornell University, Microbiology & Immunology	USA	2019-10-04	CPV353	Protoparvovirus carnivoran1	Protoparvovirus	Parvoviridae	ssDNA(+/-)	4269	complete			USA	USA		Canis lupus familiaris		1996			Canine parvovirus isolate CPV353, complete genome
MN451675.1	Canine parvovirus 2c	GenBank	set:MN451675	Voorhees,I., Parrish,C.	Cornell University, Microbiology & Immunology	USA	2019-10-04	CPV601	Protoparvovirus carnivoran1	Protoparvovirus	Parvoviridae	ssDNA(+/-)	4269	complete			USA	USA		Canis lupus familiaris		2016			Canine parvovirus isolate CPV601, complete genome
MN451676.1	Canine parvovirus 2c	GenBank	set:MN451676	Voorhees,I., Parrish,C.	Cornell University, Microbiology & Immunology	USA	2019-10-04	CPV603	Protoparvovirus carnivoran1	Protoparvovirus	Parvoviridae	ssDNA(+/-)	4269	complete			USA	USA		Canis lupus familiaris		2017			Canine parvovirus isolate CPV603, complete genome
MN451677.1	Canine parvovirus 2b	GenBank	set:MN451677	Voorhees,I., Parrish,C.	Cornell University, Microbiology & Immunology	USA	2019-10-04	CPV604	Protoparvovirus carnivoran1	Protoparvovirus	Parvoviridae	ssDNA(+/-)	4269	complete			USA	USA		Canis lupus familiaris		2007			Canine parvovirus isolate CPV604, complete genome
MN451678.1	Canine parvovirus 2c	GenBank	set:MN451678	Voorhees,I., Parrish,C.	Cornell University, Microbiology & Immunology	USA	2019-10-04	CPV605	Protoparvovirus carnivoran1	Protoparvovirus	Parvoviridae	ssDNA(+/-)	4269	complete			Nigeria	Nigeria		Canis lupus familiaris		2018			Canine parvovirus isolate CPV605, complete genome
MN451679.1	Canine parvovirus 2c	GenBank	set:MN451679	Voorhees,I., Parrish,C.	Cornell University, Microbiology & Immunology	USA	2019-10-04	CPV606	Protoparvovirus carnivoran1	Protoparvovirus	Parvoviridae	ssDNA(+/-)	4269	complete			USA	USA		Canis lupus familiaris		2014			Canine parvovirus isolate CPV606, complete genome
MN451680.1	Canine parvovirus 2c	GenBank	set:MN451680	Voorhees,I., Parrish,C.	Cornell University, Microbiology & Immunology	USA	2019-10-04	CPV607	Protoparvovirus carnivoran1	Protoparvovirus	Parvoviridae	ssDNA(+/-)	4269	complete			Nigeria	Nigeria		Canis lupus familiaris		2018			Canine parvovirus isolate CPV607, complete genome
MN451681.1	Canine parvovirus 2c	GenBank	set:MN451681	Voorhees,I., Parrish,C.	Cornell University, Microbiology & Immunology	USA	2019-10-04	CPV608	Protoparvovirus carnivoran1	Protoparvovirus	Parvoviridae	ssDNA(+/-)	4269	complete			Nigeria	Nigeria		Canis lupus familiaris		2018			Canine parvovirus isolate CPV608, complete genome
MN451682.1	Canine parvovirus 2c	GenBank	set:MN451682	Voorhees,I., Parrish,C.	Cornell University, Microbiology & Immunology	USA	2019-10-04	CPV609	Protoparvovirus carnivoran1	Protoparvovirus	Parvoviridae	ssDNA(+/-)	4269	complete			Nigeria	Nigeria		Canis lupus familiaris		2018			Canine parvovirus isolate CPV609, complete genome
MN451683.1	Canine parvovirus 2a	GenBank	set:MN451683	Voorhees,I., Parrish,C.	Cornell University, Microbiology & Immunology	USA	2019-10-04	CPV610	Protoparvovirus carnivoran1	Protoparvovirus	Parvoviridae	ssDNA(+/-)	4269	complete			Nigeria	Nigeria		Canis lupus familiaris		2018			Canine parvovirus isolate CPV610, complete genome
MN451684.1	Canine parvovirus 2c	GenBank	set:MN451684	Voorhees,I., Parrish,C.	Cornell University, Microbiology & Immunology	USA	2019-10-04	CPV611	Protoparvovirus carnivoran1	Protoparvovirus	Parvoviridae	ssDNA(+/-)	4269	complete			USA	USA		Canis lupus familiaris		2019			Canine parvovirus isolate CPV611, complete genome
MN451685.1	Canine parvovirus 2c	GenBank	set:MN451685	Voorhees,I., Parrish,C.	Cornell University, Microbiology & Immunology	USA	2019-10-04	CPV612	Protoparvovirus carnivoran1	Protoparvovirus	Parvoviridae	ssDNA(+/-)	4269	complete			USA	USA		Canis lupus familiaris		2019			Canine parvovirus isolate CPV612, complete genome
MN451686.1	Canine parvovirus 2c	GenBank	set:MN451686	Voorhees,I., Parrish,C.	Cornell University, Microbiology & Immunology	USA	2019-10-04	CPV613	Protoparvovirus carnivoran1	Protoparvovirus	Parvoviridae	ssDNA(+/-)	4269	complete			USA	USA		Canis lupus familiaris		2019			Canine parvovirus isolate CPV613, complete genome
MN451687.1	Canine parvovirus 2c	GenBank	set:MN451687	Voorhees,I., Parrish,C.	Cornell University, Microbiology & Immunology	USA	2019-10-04	CPV614	Protoparvovirus carnivoran1	Protoparvovirus	Parvoviridae	ssDNA(+/-)	4269	complete			Nigeria	Nigeria		Canis lupus familiaris		2018			Canine parvovirus isolate CPV614, complete genome
MN451688.1	Canine parvovirus 2a	GenBank	set:MN451688	Voorhees,I., Parrish,C.	Cornell University, Microbiology & Immunology	USA	2019-10-04	CPV615	Protoparvovirus carnivoran1	Protoparvovirus	Parvoviridae	ssDNA(+/-)	4269	complete			Nigeria	Nigeria		Canis lupus familiaris		2018			Canine parvovirus isolate CPV615, complete genome
MN451689.1	Canine parvovirus 2a	GenBank	set:MN451689	Voorhees,I., Parrish,C.	Cornell University, Microbiology & Immunology	USA	2019-10-04	CPV616	Protoparvovirus carnivoran1	Protoparvovirus	Parvoviridae	ssDNA(+/-)	4269	complete			Nigeria	Nigeria		Canis lupus familiaris		2018			Canine parvovirus isolate CPV616, complete genome
MN451690.1	Canine parvovirus 2c	GenBank	set:MN451690	Voorhees,I., Parrish,C.	Cornell University, Microbiology & Immunology	USA	2019-10-04	CPV617	Protoparvovirus carnivoran1	Protoparvovirus	Parvoviridae	ssDNA(+/-)	4269	complete			USA	USA		Canis lupus familiaris		2011			Canine parvovirus isolate CPV617, complete genome
MN451691.1	Canine parvovirus 2	GenBank	set:MN451691	Voorhees,I., Parrish,C.	Cornell University, Microbiology & Immunology	USA	2019-10-04	RACCPV1	Protoparvovirus carnivoran1	Protoparvovirus	Parvoviridae	ssDNA(+/-)	4269	complete			USA	USA		Procyon lotor		2009			Canine parvovirus isolate RACCPV1, complete genome
MN451693.1	Canine parvovirus 2	GenBank	set:MN451693	Voorhees,I., Parrish,C.	Cornell University, Microbiology & Immunology	USA	2019-10-04	RDPV122	Protoparvovirus carnivoran1	Protoparvovirus	Parvoviridae	ssDNA(+/-)	4269	complete			Finland	Finland		Nyctereutes procyonoides		1980			Canine parvovirus isolate RDPV122, complete genome
MN451694.1	Canine parvovirus 2	GenBank	set:MN451694	Voorhees,I., Parrish,C.	Cornell University, Microbiology & Immunology	USA	2019-10-04	RDPV123	Protoparvovirus carnivoran1	Protoparvovirus	Parvoviridae	ssDNA(+/-)	4269	complete			Finland	Finland		Nyctereutes procyonoides		1980			Canine parvovirus isolate RDPV123, complete genome
MN451695.1	Canine parvovirus 2	GenBank	set:MN451695	Voorhees,I., Parrish,C.	Cornell University, Microbiology & Immunology	USA	2019-10-04	RDPV124	Protoparvovirus carnivoran1	Protoparvovirus	Parvoviridae	ssDNA(+/-)	4269	complete			Finland	Finland		Nyctereutes procyonoides		1986			Canine parvovirus isolate RDPV124, complete genome
MF805789.1	Canine parvovirus 2c	GenBank	set:MF805789	Zhuang,Q., Wang,K., Chen,J.	China Animal Health and Epidemiology Center, The Laboratory of Avian Disease Surveillance	China	2019-06-01		Protoparvovirus carnivoran1	Protoparvovirus	Parvoviridae	ssDNA(+/-)	5051	complete			China	China		Canis lupus familiaris		2016			Canine parvovirus strain Canine/China/01/2016, complete genome
MF805790.1	Canine parvovirus 2a	GenBank	set:MF805790	Zhuang,Q., Wang,K., Chen,J.	China Animal Health and Epidemiology Center, The Laboratory of Avian Disease Surveillance	China	2019-06-01		Protoparvovirus carnivoran1	Protoparvovirus	Parvoviridae	ssDNA(+/-)	5051	complete			China	China		Canis lupus familiaris		2016			Canine parvovirus strain Canine/China/02/2016, complete genome
MF805791.1	Canine parvovirus 2a	GenBank	set:MF805791	Zhuang,Q., Wang,K., Chen,J.	China Animal Health and Epidemiology Center, The Laboratory of Avian Disease Surveillance	China	2019-06-01		Protoparvovirus carnivoran1	Protoparvovirus	Parvoviridae	ssDNA(+/-)	5051	complete			China	China		Canis lupus familiaris		2016			Canine parvovirus strain Canine/China/03/2016, complete genome
MF805792.1	Canine parvovirus 2c	GenBank	set:MF805792	Zhuang,Q., Wang,K., Chen,J.	China Animal Health and Epidemiology Center, The Laboratory of Avian Disease Surveillance	China	2019-06-01		Protoparvovirus carnivoran1	Protoparvovirus	Parvoviridae	ssDNA(+/-)	5051	complete			China	China		Canis lupus familiaris		2016			Canine parvovirus strain Canine/China/04/2016, complete genome
MF805793.1	Canine parvovirus 2a	GenBank	set:MF805793	Zhuang,Q., Wang,K., Chen,J.	China Animal Health and Epidemiology Center, The Laboratory of Avian Disease Surveillance	China	2019-06-01		Protoparvovirus carnivoran1	Protoparvovirus	Parvoviridae	ssDNA(+/-)	5051	complete			China	China		Canis lupus familiaris		2016			Canine parvovirus strain Canine/China/05/2016, complete genome
MF805794.1	Canine parvovirus 2a	GenBank	set:MF805794	Zhuang,Q., Wang,K., Chen,J.	China Animal Health and Epidemiology Center, The Laboratory of Avian Disease Surveillance	China	2019-06-01		Protoparvovirus carnivoran1	Protoparvovirus	Parvoviridae	ssDNA(+/-)	5051	complete			China	China		Canis lupus familiaris		2016			Canine parvovirus strain Canine/China/06/2016, complete genome
MF805795.1	Canine parvovirus 2c	GenBank	set:MF805795	Zhuang,Q., Wang,K., Chen,J.	China Animal Health and Epidemiology Center, The Laboratory of Avian Disease Surveillance	China	2019-06-01		Protoparvovirus carnivoran1	Protoparvovirus	Parvoviridae	ssDNA(+/-)	5051	complete			China	China		Canis lupus familiaris		2016			Canine parvovirus strain Canine/China/07/2016, complete genome
MF805796.1	Canine parvovirus 2c	GenBank	set:MF805796	Zhuang,Q., Wang,K., Chen,J.	China Animal Health and Epidemiology Center, The Laboratory of Avian Disease Surveillance	China	2019-06-01		Protoparvovirus carnivoran1	Protoparvovirus	Parvoviridae	ssDNA(+/-)	5051	complete			China	China		Canis lupus familiaris		2016			Canine parvovirus strain Canine/China/08/2016, complete genome
MF805797.1	Canine parvovirus 2c	GenBank	set:MF805797	Zhuang,Q., Wang,K., Chen,J.	China Animal Health and Epidemiology Center, The Laboratory of Avian Disease Surveillance	China	2019-06-01		Protoparvovirus carnivoran1	Protoparvovirus	Parvoviridae	ssDNA(+/-)	5051	complete			China	China		Canis lupus familiaris		2016			Canine parvovirus strain Canine/China/09/2016, complete genome
MF805798.1	Canine parvovirus 2a	GenBank	set:MF805798	Zhuang,Q., Wang,K., Chen,J.	China Animal Health and Epidemiology Center, The Laboratory of Avian Disease Surveillance	China	2019-06-01		Protoparvovirus carnivoran1	Protoparvovirus	Parvoviridae	ssDNA(+/-)	5051	complete			China	China		Canis lupus familiaris		2016			Canine parvovirus strain Canine/China/10/2016, complete genome
MH711894.1	Canine parvovirus 2c	GenBank	set:MH711894	Tangwangvivat,R., Chanvatik,S., Charoenkul,K., Chaiyawong,S., Janethanakit,T., Tuanudom,R., Prakairungnamthip,D., Boonyapisitsopa,S., Bunpapong,N., Amonsin,A., Janetanakit,T.	Center of Excellence for Emerging and Re-emerging Infectious Diseases in Animals, Chulalongkorn University, Department of Veterinary Public Health	Thailand	2019-01-05		Protoparvovirus carnivoran1	Protoparvovirus	Parvoviridae	ssDNA(+/-)	4269	complete		1	Thailand	Thailand		Canis lupus familiaris	feces	2016-10-01			Canine parvovirus 2c strain CU24, complete genome
MH711902.1	Canine parvovirus 2c	GenBank	set:MH711902	Tangwangvivat,R., Chanvatik,S., Charoenkul,K., Chaiyawong,S., Janethanakit,T., Tuanudom,R., Prakairungnamthip,D., Boonyapisitsopa,S., Bunpapong,N., Amonsin,A., Janetanakit,T.	Center of Excellence for Emerging and Re-emerging Infectious Diseases in Animals, Chulalongkorn University, Department of Veterinary Public Health	Thailand	2019-01-05		Protoparvovirus carnivoran1	Protoparvovirus	Parvoviridae	ssDNA(+/-)	4269	complete		1	Thailand	Thailand		Felis catus	feces	2016-10-01			Canine parvovirus 2c strain CU21, complete genome
MH476580.1	Canine parvovirus 2a	GenBank	set:MH476580	Zhuang,Q.Y., Qiu,Y., Pan,Z.H., Wang,S.C., Wang,B., Wu,W.K., Yu,J.M., Yi,Y., Sun,F.L., Wang,K.C., Zhuang,Q., Wang,K.	China Animal Health and Epidemiology Center, The Laboratory of Avian Disease Surveillance	China	2019-01-02		Protoparvovirus carnivoran1	Protoparvovirus	Parvoviridae	ssDNA(+/-)	5053	complete	CPV-new 2a	1	China	China		Canis lupus familiaris		2017			Canine parvovirus strain Canine/China/11/2017, complete genome
MH476581.1	Canine parvovirus 2c	GenBank	set:MH476581	Zhuang,Q.Y., Qiu,Y., Pan,Z.H., Wang,S.C., Wang,B., Wu,W.K., Yu,J.M., Yi,Y., Sun,F.L., Wang,K.C., Zhuang,Q., Wang,K.	China Animal Health and Epidemiology Center, The Laboratory of Avian Disease Surveillance	China	2019-01-02		Protoparvovirus carnivoran1	Protoparvovirus	Parvoviridae	ssDNA(+/-)	5054	complete	CPV-2c	1	China	China		Canis lupus familiaris		2017			Canine parvovirus strain Canine/China/12/2017, complete genome
MH476582.1	Canine parvovirus 2a	GenBank	set:MH476582	Zhuang,Q.Y., Qiu,Y., Pan,Z.H., Wang,S.C., Wang,B., Wu,W.K., Yu,J.M., Yi,Y., Sun,F.L., Wang,K.C., Zhuang,Q., Wang,K.	China Animal Health and Epidemiology Center, The Laboratory of Avian Disease Surveillance	China	2019-01-02		Protoparvovirus carnivoran1	Protoparvovirus	Parvoviridae	ssDNA(+/-)	5053	complete	CPV-new 2a	1	China	China		Canis lupus familiaris		2017			Canine parvovirus strain Canine/China/13/2017, complete genome
MH476583.1	Canine parvovirus 2c	GenBank	set:MH476583	Zhuang,Q.Y., Qiu,Y., Pan,Z.H., Wang,S.C., Wang,B., Wu,W.K., Yu,J.M., Yi,Y., Sun,F.L., Wang,K.C., Zhuang,Q., Wang,K.	China Animal Health and Epidemiology Center, The Laboratory of Avian Disease Surveillance	China	2019-01-02		Protoparvovirus carnivoran1	Protoparvovirus	Parvoviridae	ssDNA(+/-)	5053	complete	CPV-2c	1	China	China		Canis lupus familiaris		2017			Canine parvovirus strain Canine/China/14/2017, complete genome
MH476584.1	Canine parvovirus 2c	GenBank	set:MH476584	Zhuang,Q.Y., Qiu,Y., Pan,Z.H., Wang,S.C., Wang,B., Wu,W.K., Yu,J.M., Yi,Y., Sun,F.L., Wang,K.C., Zhuang,Q., Wang,K.	China Animal Health and Epidemiology Center, The Laboratory of Avian Disease Surveillance	China	2019-01-02		Protoparvovirus carnivoran1	Protoparvovirus	Parvoviridae	ssDNA(+/-)	5053	complete	CPV-2c	1	China	China		Canis lupus familiaris		2017			Canine parvovirus strain Canine/China/15/2017, complete genome
MH476585.1	Canine parvovirus 2c	GenBank	set:MH476585	Zhuang,Q.Y., Qiu,Y., Pan,Z.H., Wang,S.C., Wang,B., Wu,W.K., Yu,J.M., Yi,Y., Sun,F.L., Wang,K.C., Zhuang,Q., Wang,K.	China Animal Health and Epidemiology Center, The Laboratory of Avian Disease Surveillance	China	2019-01-02		Protoparvovirus carnivoran1	Protoparvovirus	Parvoviridae	ssDNA(+/-)	5051	complete	CPV-2c	1	China	China		Canis lupus familiaris		2017			Canine parvovirus strain Canine/China/16/2017, complete genome
MH476586.1	Canine parvovirus 2a	GenBank	set:MH476586	Zhuang,Q.Y., Qiu,Y., Pan,Z.H., Wang,S.C., Wang,B., Wu,W.K., Yu,J.M., Yi,Y., Sun,F.L., Wang,K.C., Zhuang,Q., Wang,K.	China Animal Health and Epidemiology Center, The Laboratory of Avian Disease Surveillance	China	2019-01-02		Protoparvovirus carnivoran1	Protoparvovirus	Parvoviridae	ssDNA(+/-)	5053	complete	CPV-new 2a	1	China	China		Canis lupus familiaris		2017			Canine parvovirus strain Canine/China/17/2017, complete genome
MH476587.1	Canine parvovirus 2c	GenBank	set:MH476587	Zhuang,Q.Y., Qiu,Y., Pan,Z.H., Wang,S.C., Wang,B., Wu,W.K., Yu,J.M., Yi,Y., Sun,F.L., Wang,K.C., Zhuang,Q., Wang,K.	China Animal Health and Epidemiology Center, The Laboratory of Avian Disease Surveillance	China	2019-01-02		Protoparvovirus carnivoran1	Protoparvovirus	Parvoviridae	ssDNA(+/-)	5051	complete	CPV-2c	1	China	China		Canis lupus familiaris		2017			Canine parvovirus strain Canine/China/18/2017, complete genome
MH476588.1	Canine parvovirus 2b	GenBank	set:MH476588	Zhuang,Q.Y., Qiu,Y., Pan,Z.H., Wang,S.C., Wang,B., Wu,W.K., Yu,J.M., Yi,Y., Sun,F.L., Wang,K.C., Zhuang,Q., Wang,K.	China Animal Health and Epidemiology Center, The Laboratory of Avian Disease Surveillance	China	2019-01-02		Protoparvovirus carnivoran1	Protoparvovirus	Parvoviridae	ssDNA(+/-)	5052	complete	CPV-new 2b	1	China	China		Canis lupus familiaris		2017			Canine parvovirus strain Canine/China/19/2017, complete genome
MH476589.1	Canine parvovirus 2a	GenBank	set:MH476589	Zhuang,Q.Y., Qiu,Y., Pan,Z.H., Wang,S.C., Wang,B., Wu,W.K., Yu,J.M., Yi,Y., Sun,F.L., Wang,K.C., Zhuang,Q., Wang,K.	China Animal Health and Epidemiology Center, The Laboratory of Avian Disease Surveillance	China	2019-01-02		Protoparvovirus carnivoran1	Protoparvovirus	Parvoviridae	ssDNA(+/-)	5053	complete	CPV-new 2a	1	China	China		Canis lupus familiaris		2017			Canine parvovirus strain Canine/China/20/2017, complete genome
MH476590.1	Canine parvovirus 2a	GenBank	set:MH476590	Zhuang,Q.Y., Qiu,Y., Pan,Z.H., Wang,S.C., Wang,B., Wu,W.K., Yu,J.M., Yi,Y., Sun,F.L., Wang,K.C., Zhuang,Q., Wang,K.	China Animal Health and Epidemiology Center, The Laboratory of Avian Disease Surveillance	China	2019-01-02		Protoparvovirus carnivoran1	Protoparvovirus	Parvoviridae	ssDNA(+/-)	5051	complete	CPV-new 2a	1	China	China		Canis lupus familiaris		2017			Canine parvovirus strain Canine/China/21/2017, complete genome
MH476591.1	Canine parvovirus 2a	GenBank	set:MH476591	Zhuang,Q.Y., Qiu,Y., Pan,Z.H., Wang,S.C., Wang,B., Wu,W.K., Yu,J.M., Yi,Y., Sun,F.L., Wang,K.C., Zhuang,Q., Wang,K.	China Animal Health and Epidemiology Center, The Laboratory of Avian Disease Surveillance	China	2019-01-02		Protoparvovirus carnivoran1	Protoparvovirus	Parvoviridae	ssDNA(+/-)	5053	complete	CPV-new 2a	1	China	China		Canis lupus familiaris		2017			Canine parvovirus strain Canine/China/22/2017, complete genome
MH476592.1	Canine parvovirus 2c	GenBank	set:MH476592	Zhuang,Q.Y., Qiu,Y., Pan,Z.H., Wang,S.C., Wang,B., Wu,W.K., Yu,J.M., Yi,Y., Sun,F.L., Wang,K.C., Zhuang,Q., Wang,K.	China Animal Health and Epidemiology Center, The Laboratory of Avian Disease Surveillance	China	2019-01-02		Protoparvovirus carnivoran1	Protoparvovirus	Parvoviridae	ssDNA(+/-)	5052	complete	CPV-2c	1	China	China		Canis lupus familiaris		2017			Canine parvovirus strain Canine/China/23/2017, complete genome
MH476593.1	Canine parvovirus 2a	GenBank	set:MH476593	Zhuang,Q.Y., Qiu,Y., Pan,Z.H., Wang,S.C., Wang,B., Wu,W.K., Yu,J.M., Yi,Y., Sun,F.L., Wang,K.C., Zhuang,Q., Wang,K.	China Animal Health and Epidemiology Center, The Laboratory of Avian Disease Surveillance	China	2019-01-02		Protoparvovirus carnivoran1	Protoparvovirus	Parvoviridae	ssDNA(+/-)	5050	complete	CPV-new 2a	1	China	China		Canis lupus familiaris		2017			Canine parvovirus strain Canine/China/24/2017, complete genome
MH660909.1	Canine parvovirus 2c	GenBank	set:MH660909	Temuujin,U., Tserendorj,A., Sakoda,Y., Okamatsu,M., Matsuno,K., Tseren-Ochir,E.-O., Sharav,T., Chultemdorj,T.	Mongolian University of Life Science, Department of Infectious Disease and Microbiology	Mongolia	2018-12-16		Protoparvovirus carnivoran1	Protoparvovirus	Parvoviridae	ssDNA(+/-)	5075	complete	CPV2c		Mongolia	Mongolia		Canis lupus familiaris		2017-03-01			Canine parvovirus 2c strain 5 MGL, complete genome
MH545963.1	Canine parvovirus 2a	GenBank	set:MH545963	Lancy,M., Sathish,G., Parthiban,M., Anandan,P., Senthilkumar,T.M.A.	Madras Veterinary College, Animal Biotechnology	India	2018-10-08		Protoparvovirus carnivoran1	Protoparvovirus	Parvoviridae	ssDNA(+/-)	4921	complete	2a		India	India		Canis lupus familiaris		2018-01-11			Canine parvovirus 2a strain TN/CPV2a/2018, complete genome
MH106698.1	Canine parvovirus 2a	GenBank	set:MH106698	Yu,Y., Wang,J., Liu,W.	China Agricultural University, Biochemistry and Molecular Biology	China	2018-09-03	CPV-BJL1	Protoparvovirus carnivoran1	Protoparvovirus	Parvoviridae	ssDNA(+/-)	5054	complete			China	China		Canis lupus familiaris		2015-03-01			Canine parvovirus isolate CPV-BJL1, complete genome
MH106699.1	Canine parvovirus 2b	GenBank	set:MH106699	Yu,Y., Wang,J., Liu,W.	China Agricultural University, Biochemistry and Molecular Biology	China	2018-09-03	CPV-BJL2	Protoparvovirus carnivoran1	Protoparvovirus	Parvoviridae	ssDNA(+/-)	5056	complete			China	China		Canis lupus familiaris		2015-09-01			Canine parvovirus isolate CPV-BJL2, complete genome
MH106700.1	Canine parvovirus 2c	GenBank	set:MH106700	Yu,Y., Wang,J., Liu,W.	China Agricultural University, Biochemistry and Molecular Biology	China	2018-09-03	CPV-BJL3	Protoparvovirus carnivoran1	Protoparvovirus	Parvoviridae	ssDNA(+/-)	5054	complete			China	China		Canis lupus familiaris		2016-01-01			Canine parvovirus isolate CPV-BJL3, complete genome
MG013488.1	Canine parvovirus 2c	GenBank	set:MG013488	Li,C., Tang,J., Chen,Z., Liu,G.	Shanghai Veterinary Research Institute, Chinese Academy of Agricultural Sciences, Department of Avian Infectious Diseases	China	2018-08-28	CPV-SH1516	Protoparvovirus carnivoran1	Protoparvovirus	Parvoviridae	ssDNA(+/-)	5059	complete			China	China		Canis lupus familiaris	abdominal cavity	2017-10-01			Canine parvovirus isolate CPV-SH1516, complete genome
MF457594.1	Canine parvovirus 2c	GenBank	set:MF457594	Wang,L., Zhang,Y.	Ohio Department of Agriculture, Animal Diseases Diagnostic Lab	USA	2018-06-05		Protoparvovirus carnivoran1	Protoparvovirus	Parvoviridae	ssDNA(+/-)	4306	complete			USA: Ohio	USA	OH	Canis lupus familiaris		2015-09-08			Canine parvovirus strain OH20219, complete genome
MG763189.1	Canine parvovirus 2a	GenBank	set:MG763189	Yu,Y., Wang,J., Liu,W.	China Agricultural University, Biochemistry and Molecular Biology	China	2018-03-11	CPV-L	Protoparvovirus carnivoran1	Protoparvovirus	Parvoviridae	ssDNA(+/-)	4774	complete			China: Beijing	China		Canis lupus familiaris		2014-08-01			Canine parvovirus isolate CPV-L, complete genome
MG583676.1	Canine parvovirus 2a	GenBank	set:MG583676	Wang,M., Tang,C., Yue,H.	College of Life Science and Technology, Southwest University for Nationalities	China	2018-01-07		Protoparvovirus carnivoran1	Protoparvovirus	Parvoviridae	ssDNA(+/-)	4666	complete			China	China		Bos grunniens	oronasopharynx	2015-11-01			Canine parvovirus 2a strain CPV/CN/ya1/2017, complete genome
KY403998.1	Canine parvovirus 2a	GenBank	set:KY403998	Sun,M., Deng,X.Y., Liu,Q.R., Ma,Y.Y., Zhang,L., Lu,H.Y., Liu,B.H., Yang,X.Y., Chen,X.Z.	Beijing Anheal Laboratories Co., Ltd., Research and Development Department	China	2017-11-21		Protoparvovirus carnivoran1	Protoparvovirus	Parvoviridae	ssDNA(+/-)	4921	complete			China: Beijing	China		Canis lupus familiaris		2008-03-12			Canine parvovirus strain CPV-YH, complete genome
MF069442.1	Canine parvovirus 2like	GenBank	set:MF069442	Canuti,M., Britton,A.P., Graham,S.M., Lang,A.S.	Memorial University of Newfoundland, Biology	Canada	2017-10-03		Protoparvovirus carnivoran1	Protoparvovirus	Parvoviridae	ssDNA(+/-)	4468	complete			Canada: British Columbia	Canada		Procyon lotor		2010			Canine parvovirus strain CPV/Raccoon/RC14/BC_2010, complete genome
MF069443.1	Canine parvovirus 2like	GenBank	set:MF069443	Canuti,M., Britton,A.P., Graham,S.M., Lang,A.S.	Memorial University of Newfoundland, Biology	Canada	2017-10-03		Protoparvovirus carnivoran1	Protoparvovirus	Parvoviridae	ssDNA(+/-)	4468	complete			Canada: British Columbia	Canada		Procyon lotor		2016			Canine parvovirus strain CPV/Raccoon/RC19/BC_2016, complete genome
MF069444.1	Canine parvovirus 2like	GenBank	set:MF069444	Canuti,M., Britton,A.P., Graham,S.M., Lang,A.S.	Memorial University of Newfoundland, Biology	Canada	2017-10-03		Protoparvovirus carnivoran1	Protoparvovirus	Parvoviridae	ssDNA(+/-)	4459	complete			Canada: British Columbia	Canada		Procyon lotor		2016			Canine parvovirus strain CPV/Raccoon/RC20/BC_2016, complete genome
MF423123.1	Canine parvovirus 2b	GenBank	set:MF423123	Canuti,M., Rodrigues,B., Whitney,H.G., Lang,A.S.	Memorial University of Newfoundland, Biology	Canada	2017-10-02	CPV/Coyote/C16/NL_2014	Protoparvovirus carnivoran1	Protoparvovirus	Parvoviridae	ssDNA(+/-)	4468	complete		1	Canada: Newfoundland	Canada		Canis latrans		2014			Canine parvovirus isolate CPV/Coyote/C16/NL_2014, complete genome
MF423124.1	Canine parvovirus 2b	GenBank	set:MF423124	Canuti,M., Rodrigues,B., Whitney,H.G., Lang,A.S.	Memorial University of Newfoundland, Biology	Canada	2017-10-02	CPV/Coyote/C55/NL_2014	Protoparvovirus carnivoran1	Protoparvovirus	Parvoviridae	ssDNA(+/-)	4468	complete		1	Canada: Newfoundland	Canada		Canis latrans		2014			Canine parvovirus isolate CPV/Coyote/C55/NL_2014, complete genome
MF423125.1	Canine parvovirus 2a	GenBank	set:MF423125	Canuti,M., Rodrigues,B., Whitney,H.G., Lang,A.S.	Memorial University of Newfoundland, Biology	Canada	2017-10-02	CPV/Coyote/C67/NL_2014	Protoparvovirus carnivoran1	Protoparvovirus	Parvoviridae	ssDNA(+/-)	4468	complete		1	Canada: Newfoundland	Canada		Canis latrans		2014			Canine parvovirus isolate CPV/Coyote/C67/NL_2014, complete genome
KY073269.1	Canine parvovirus 2c	GenBank	set:KY073269	Jaune,F.W., Taques,I.I.G.G., Costa,J.S., Araujo,J.P. Jr., Catroxo,M.H.B., Nakazato,L., Aguiar,D.M.	Universidade Federal de Mato Grosso, Faculty of Veterinary Medicine	Brazil	2017-01-24	UFMT	Protoparvovirus carnivoran1	Protoparvovirus	Parvoviridae	ssDNA(+/-)	5318	complete			Brazil	Brazil		Canis lupus familiaris	feces	2015			Canine parvovirus 2c isolate UFMT, complete genome
KT382542.1	Canine parvovirus 2a	GenBank	set:KT382542	Li,C., Tang,J., Chen,Z., Li,Q., Huang,Z., Wang,Q., Meng,C., Wang,Y., Liu,G.	Shanghai Veterinary Research Institute, Department of Avian Infectious Diseases	China	2016-01-27	CPV-SH14	Protoparvovirus carnivoran1	Protoparvovirus	Parvoviridae	ssDNA(+/-)	5062	complete			China	China		Canis lupus familiaris	abdominal cavity	2014-11-20			Canine parvovirus isolate CPV-SH14, complete genome
KR002792.1	Canine parvovirus 2a	GenBank	set:KR002792	Wang,H.L., Jin,H.L., Li,Q., Zhao,G.X., Yang,S.T., Xia,X.Z.H.	Institute of Military Veterinary, Academy of Military Medical Sciences	China	2015-09-09		Protoparvovirus carnivoran1	Protoparvovirus	Parvoviridae	ssDNA(+/-)	4269	complete	2a		China	China		Canis lupus familiaris		2013			Canine parvovirus 2a strain CPV/CN/SH1/2013, complete genome
KR002793.1	Canine parvovirus 2b	GenBank	set:KR002793	Wang,H., Jin,H., Li,Q., Zhao,G., Cheng,N., Feng,N., Zheng,X., Wang,J., Zhao,Y., Li,L., Cao,Z., Yan,F., Wang,L., Wang,T., Gao,Y., Yang,S., Xia,X., Wang,H.L., Jin,H.L., Zhao,G.X., Yang,S.T., Xia,X.Z.H.	Institute of Military Veterinary, Academy of Military Medical Sciences	China	2015-09-09		Protoparvovirus carnivoran1	Protoparvovirus	Parvoviridae	ssDNA(+/-)	4269	complete	2b	1	China	China		Canis lupus familiaris		2013			Canine parvovirus 2b strain CPV/CN/HB1/2013, complete genome
KR002794.1	Canine parvovirus 2a	GenBank	set:KR002794	Wang,H., Jin,H., Li,Q., Zhao,G., Cheng,N., Feng,N., Zheng,X., Wang,J., Zhao,Y., Li,L., Cao,Z., Yan,F., Wang,L., Wang,T., Gao,Y., Yang,S., Xia,X., Wang,H.L., Jin,H.L., Zhao,G.X., Yang,S.T., Xia,X.Z.H.	Institute of Military Veterinary, Academy of Military Medical Sciences	China	2015-09-09		Protoparvovirus carnivoran1	Protoparvovirus	Parvoviridae	ssDNA(+/-)	4269	complete	2a	1	China	China		Canis lupus familiaris		2013			Canine parvovirus 2a strain CPV/CN/HB3/2013, complete genome
KR002795.1	Canine parvovirus 2a	GenBank	set:KR002795	Wang,H., Jin,H., Li,Q., Zhao,G., Cheng,N., Feng,N., Zheng,X., Wang,J., Zhao,Y., Li,L., Cao,Z., Yan,F., Wang,L., Wang,T., Gao,Y., Yang,S., Xia,X., Wang,H.L., Jin,H.L., Zhao,G.X., Yang,S.T., Xia,X.Z.H.	Institute of Military Veterinary, Academy of Military Medical Sciences	China	2015-09-09		Protoparvovirus carnivoran1	Protoparvovirus	Parvoviridae	ssDNA(+/-)	4269	complete	2a	1	China	China		Canis lupus familiaris		2013			Canine parvovirus 2a strain CPV/CN/JL1/2013, complete genome
KR002796.1	Canine parvovirus 2b	GenBank	set:KR002796	Wang,H., Jin,H., Li,Q., Zhao,G., Cheng,N., Feng,N., Zheng,X., Wang,J., Zhao,Y., Li,L., Cao,Z., Yan,F., Wang,L., Wang,T., Gao,Y., Yang,S., Xia,X., Wang,H.L., Jin,H.L., Zhao,G.X., Yang,S.T., Xia,X.Z.H.	Institute of Military Veterinary, Academy of Military Medical Sciences	China	2015-09-09		Protoparvovirus carnivoran1	Protoparvovirus	Parvoviridae	ssDNA(+/-)	4269	complete	2b	1	China	China		Canis lupus familiaris		2013			Canine parvovirus 2b strain CPV/CN/JL3/2013, complete genome
KR002797.1	Canine parvovirus 2a	GenBank	set:KR002797	Wang,H., Jin,H., Li,Q., Zhao,G., Cheng,N., Feng,N., Zheng,X., Wang,J., Zhao,Y., Li,L., Cao,Z., Yan,F., Wang,L., Wang,T., Gao,Y., Yang,S., Xia,X., Wang,H.L., Jin,H.L., Zhao,G.X., Yang,S.T., Xia,X.Z.H.	Institute of Military Veterinary, Academy of Military Medical Sciences	China	2015-09-09		Protoparvovirus carnivoran1	Protoparvovirus	Parvoviridae	ssDNA(+/-)	4269	complete	2a	1	China	China		Canis lupus familiaris		2013			Canine parvovirus 2a strain CPV/CN/JL4/2013, complete genome
KR002798.1	Canine parvovirus 2a	GenBank	set:KR002798	Wang,H., Jin,H., Li,Q., Zhao,G., Cheng,N., Feng,N., Zheng,X., Wang,J., Zhao,Y., Li,L., Cao,Z., Yan,F., Wang,L., Wang,T., Gao,Y., Yang,S., Xia,X., Wang,H.L., Jin,H.L., Zhao,G.X., Yang,S.T., Xia,X.Z.H.	Institute of Military Veterinary, Academy of Military Medical Sciences	China	2015-09-09		Protoparvovirus carnivoran1	Protoparvovirus	Parvoviridae	ssDNA(+/-)	4269	complete	2a	1	China	China		Canis lupus familiaris		2013			Canine parvovirus 2a strain CPV/CN/JL5/2013, complete genome
KR002799.1	Canine parvovirus 2b	GenBank	set:KR002799	Wang,H., Jin,H., Li,Q., Zhao,G., Cheng,N., Feng,N., Zheng,X., Wang,J., Zhao,Y., Li,L., Cao,Z., Yan,F., Wang,L., Wang,T., Gao,Y., Yang,S., Xia,X., Wang,H.L., Jin,H.L., Zhao,G.X., Yang,S.T., Xia,X.Z.H.	Institute of Military Veterinary, Academy of Military Medical Sciences	China	2015-09-09		Protoparvovirus carnivoran1	Protoparvovirus	Parvoviridae	ssDNA(+/-)	4269	complete	2b	1	China	China		Canis lupus familiaris		2013			Canine parvovirus 2b strain CPV/CN/JL6/2013, complete genome
KR002800.1	Canine parvovirus 2a	GenBank	set:KR002800	Wang,H., Jin,H., Li,Q., Zhao,G., Cheng,N., Feng,N., Zheng,X., Wang,J., Zhao,Y., Li,L., Cao,Z., Yan,F., Wang,L., Wang,T., Gao,Y., Yang,S., Xia,X., Wang,H.L., Jin,H.L., Zhao,G.X., Yang,S.T., Xia,X.Z.H.	Institute of Military Veterinary, Academy of Military Medical Sciences	China	2015-09-09		Protoparvovirus carnivoran1	Protoparvovirus	Parvoviridae	ssDNA(+/-)	4269	complete	2a	1	China	China		Canis lupus familiaris		2014			Canine parvovirus 2a strain CPV/CN/LN1/2014, complete genome
KR002801.1	Canine parvovirus 2a	GenBank	set:KR002801	Wang,H., Jin,H., Li,Q., Zhao,G., Cheng,N., Feng,N., Zheng,X., Wang,J., Zhao,Y., Li,L., Cao,Z., Yan,F., Wang,L., Wang,T., Gao,Y., Yang,S., Xia,X., Wang,H.L., Jin,H.L., Zhao,G.X., Yang,S.T., Xia,X.Z.H.	Institute of Military Veterinary, Academy of Military Medical Sciences	China	2015-09-09		Protoparvovirus carnivoran1	Protoparvovirus	Parvoviridae	ssDNA(+/-)	4269	complete	2a	1	China	China		Canis lupus familiaris		2014			Canine parvovirus 2a strain CPV/CN/SD6/2014, complete genome
KR002802.1	Canine parvovirus 2a	GenBank	set:KR002802	Wang,H., Jin,H., Li,Q., Zhao,G., Cheng,N., Feng,N., Zheng,X., Wang,J., Zhao,Y., Li,L., Cao,Z., Yan,F., Wang,L., Wang,T., Gao,Y., Yang,S., Xia,X., Wang,H.L., Jin,H.L., Zhao,G.X., Yang,S.T., Xia,X.Z.H.	Institute of Military Veterinary, Academy of Military Medical Sciences	China	2015-09-09		Protoparvovirus carnivoran1	Protoparvovirus	Parvoviridae	ssDNA(+/-)	4269	complete	2a	1	China	China		Canis lupus familiaris		2014			Canine parvovirus 2a strain CPV/CN/SD9/2014, complete genome
KR002803.1	Canine parvovirus 2a	GenBank	set:KR002803	Wang,H., Jin,H., Li,Q., Zhao,G., Cheng,N., Feng,N., Zheng,X., Wang,J., Zhao,Y., Li,L., Cao,Z., Yan,F., Wang,L., Wang,T., Gao,Y., Yang,S., Xia,X., Wang,H.L., Jin,H.L., Zhao,G.X., Yang,S.T., Xia,X.Z.H.	Institute of Military Veterinary, Academy of Military Medical Sciences	China	2015-09-09		Protoparvovirus carnivoran1	Protoparvovirus	Parvoviridae	ssDNA(+/-)	4269	complete	2a	1	China	China		Canis lupus familiaris		2014			Canine parvovirus 2a strain CPV/CN/SD10/2014, complete genome
KR002804.1	Canine parvovirus 2a	GenBank	set:KR002804	Wang,H., Jin,H., Li,Q., Zhao,G., Cheng,N., Feng,N., Zheng,X., Wang,J., Zhao,Y., Li,L., Cao,Z., Yan,F., Wang,L., Wang,T., Gao,Y., Yang,S., Xia,X., Wang,H.L., Jin,H.L., Zhao,G.X., Yang,S.T., Xia,X.Z.H.	Institute of Military Veterinary, Academy of Military Medical Sciences	China	2015-09-09		Protoparvovirus carnivoran1	Protoparvovirus	Parvoviridae	ssDNA(+/-)	4269	complete	2a	1	China	China		Canis lupus familiaris		2014			Canine parvovirus 2a strain CPV/CN/SD18/2014, complete genome
KR002805.1	Canine parvovirus 2a	GenBank	set:KR002805	Wang,H., Jin,H., Li,Q., Zhao,G., Cheng,N., Feng,N., Zheng,X., Wang,J., Zhao,Y., Li,L., Cao,Z., Yan,F., Wang,L., Wang,T., Gao,Y., Yang,S., Xia,X., Wang,H.L., Jin,H.L., Zhao,G.X., Yang,S.T., Xia,X.Z.H.	Institute of Military Veterinary, Academy of Military Medical Sciences	China	2015-09-09		Protoparvovirus carnivoran1	Protoparvovirus	Parvoviridae	ssDNA(+/-)	4269	complete	2a	1	China	China		Canis lupus familiaris		2014			Canine parvovirus 2a strain CPV/CN/SD19/2014, complete genome
KM457102.1	Canine parvovirus 2a	GenBank	set:KM457102	Perez,R., Calleros,L., Marandino,A., Sarute,N., Iraola,G., Grecco,S., Blanc,H., Vignuzzi,M., Isakov,O., Shomron,N., Carrau,L., Hernandez,M., Francia,L., Sosa,K., Tomas,G., Panzera,Y.	Faculty of Sciences, Evolutionary Genetics Section	Uruguay	2014-11-17	UY243	Protoparvovirus carnivoran1	Protoparvovirus	Parvoviridae	ssDNA(+/-)	4269	complete	2a	1	Uruguay	Uruguay		Canis lupus familiaris		2010			Canine parvovirus 2a isolate UY243, complete genome
KM457103.1	Canine parvovirus 2c	GenBank	set:KM457103	Perez,R., Calleros,L., Marandino,A., Sarute,N., Iraola,G., Grecco,S., Blanc,H., Vignuzzi,M., Isakov,O., Shomron,N., Carrau,L., Hernandez,M., Francia,L., Sosa,K., Tomas,G., Panzera,Y.	Faculty of Sciences, Evolutionary Genetics Section	Uruguay	2014-11-17	UY12	Protoparvovirus carnivoran1	Protoparvovirus	Parvoviridae	ssDNA(+/-)	4269	complete	2c	1	Uruguay	Uruguay		Canis lupus familiaris		2006			Canine parvovirus 2c isolate UY12, complete genome
KM457104.1	Canine parvovirus 2c	GenBank	set:KM457104	Perez,R., Calleros,L., Marandino,A., Sarute,N., Iraola,G., Grecco,S., Blanc,H., Vignuzzi,M., Isakov,O., Shomron,N., Carrau,L., Hernandez,M., Francia,L., Sosa,K., Tomas,G., Panzera,Y.	Faculty of Sciences, Evolutionary Genetics Section	Uruguay	2014-11-17	UY47	Protoparvovirus carnivoran1	Protoparvovirus	Parvoviridae	ssDNA(+/-)	4269	complete	2c	1	Uruguay	Uruguay		Canis lupus familiaris		2006			Canine parvovirus 2c isolate UY47, complete genome
KM457105.1	Canine parvovirus 2c	GenBank	set:KM457105	Perez,R., Calleros,L., Marandino,A., Sarute,N., Iraola,G., Grecco,S., Blanc,H., Vignuzzi,M., Isakov,O., Shomron,N., Carrau,L., Hernandez,M., Francia,L., Sosa,K., Tomas,G., Panzera,Y.	Faculty of Sciences, Evolutionary Genetics Section	Uruguay	2014-11-17	UY52	Protoparvovirus carnivoran1	Protoparvovirus	Parvoviridae	ssDNA(+/-)	4269	complete	2c	1	Uruguay	Uruguay		Canis lupus familiaris		2006			Canine parvovirus 2c isolate UY52, complete genome
KM457106.1	Canine parvovirus 2c	GenBank	set:KM457106	Perez,R., Calleros,L., Marandino,A., Sarute,N., Iraola,G., Grecco,S., Blanc,H., Vignuzzi,M., Isakov,O., Shomron,N., Carrau,L., Hernandez,M., Francia,L., Sosa,K., Tomas,G., Panzera,Y.	Faculty of Sciences, Evolutionary Genetics Section	Uruguay	2014-11-17	UY55	Protoparvovirus carnivoran1	Protoparvovirus	Parvoviridae	ssDNA(+/-)	4269	complete	2c	1	Uruguay	Uruguay		Canis lupus familiaris		2006			Canine parvovirus 2c isolate UY55, complete genome
KM457107.1	Canine parvovirus 2c	GenBank	set:KM457107	Perez,R., Calleros,L., Marandino,A., Sarute,N., Iraola,G., Grecco,S., Blanc,H., Vignuzzi,M., Isakov,O., Shomron,N., Carrau,L., Hernandez,M., Francia,L., Sosa,K., Tomas,G., Panzera,Y.	Faculty of Sciences, Evolutionary Genetics Section	Uruguay	2014-11-17	UY72	Protoparvovirus carnivoran1	Protoparvovirus	Parvoviridae	ssDNA(+/-)	4269	complete	2c	1	Uruguay	Uruguay		Canis lupus familiaris		2007			Canine parvovirus 2c isolate UY72, complete genome
KM457108.1	Canine parvovirus 2c	GenBank	set:KM457108	Perez,R., Calleros,L., Marandino,A., Sarute,N., Iraola,G., Grecco,S., Blanc,H., Vignuzzi,M., Isakov,O., Shomron,N., Carrau,L., Hernandez,M., Francia,L., Sosa,K., Tomas,G., Panzera,Y.	Faculty of Sciences, Evolutionary Genetics Section	Uruguay	2014-11-17	UY82	Protoparvovirus carnivoran1	Protoparvovirus	Parvoviridae	ssDNA(+/-)	4269	complete	2c	1	Uruguay	Uruguay		Canis lupus familiaris		2007			Canine parvovirus 2c isolate UY82, complete genome
KM457109.1	Canine parvovirus 2c	GenBank	set:KM457109	Perez,R., Calleros,L., Marandino,A., Sarute,N., Iraola,G., Grecco,S., Blanc,H., Vignuzzi,M., Isakov,O., Shomron,N., Carrau,L., Hernandez,M., Francia,L., Sosa,K., Tomas,G., Panzera,Y.	Faculty of Sciences, Evolutionary Genetics Section	Uruguay	2014-11-17	UY95	Protoparvovirus carnivoran1	Protoparvovirus	Parvoviridae	ssDNA(+/-)	4269	complete	2c	1	Uruguay	Uruguay		Canis lupus familiaris		2007			Canine parvovirus 2c isolate UY95, complete genome
KM457110.1	Canine parvovirus 2c	GenBank	set:KM457110	Perez,R., Calleros,L., Marandino,A., Sarute,N., Iraola,G., Grecco,S., Blanc,H., Vignuzzi,M., Isakov,O., Shomron,N., Carrau,L., Hernandez,M., Francia,L., Sosa,K., Tomas,G., Panzera,Y.	Faculty of Sciences, Evolutionary Genetics Section	Uruguay	2014-11-17	UY101	Protoparvovirus carnivoran1	Protoparvovirus	Parvoviridae	ssDNA(+/-)	4269	complete	2c	1	Uruguay	Uruguay		Canis lupus familiaris		2007			Canine parvovirus 2c isolate UY101, complete genome
KM457111.1	Canine parvovirus 2c	GenBank	set:KM457111	Perez,R., Calleros,L., Marandino,A., Sarute,N., Iraola,G., Grecco,S., Blanc,H., Vignuzzi,M., Isakov,O., Shomron,N., Carrau,L., Hernandez,M., Francia,L., Sosa,K., Tomas,G., Panzera,Y.	Faculty of Sciences, Evolutionary Genetics Section	Uruguay	2014-11-17	UY120	Protoparvovirus carnivoran1	Protoparvovirus	Parvoviridae	ssDNA(+/-)	4269	complete	2c	1	Uruguay	Uruguay		Canis lupus familiaris		2008			Canine parvovirus 2c isolate UY120, complete genome
KM457112.1	Canine parvovirus 2c	GenBank	set:KM457112	Perez,R., Calleros,L., Marandino,A., Sarute,N., Iraola,G., Grecco,S., Blanc,H., Vignuzzi,M., Isakov,O., Shomron,N., Carrau,L., Hernandez,M., Francia,L., Sosa,K., Tomas,G., Panzera,Y.	Faculty of Sciences, Evolutionary Genetics Section	Uruguay	2014-11-17	UY135	Protoparvovirus carnivoran1	Protoparvovirus	Parvoviridae	ssDNA(+/-)	4269	complete	2c	1	Uruguay	Uruguay		Canis lupus familiaris		2008			Canine parvovirus 2c isolate UY135, complete genome
KM457113.1	Canine parvovirus 2c	GenBank	set:KM457113	Perez,R., Calleros,L., Marandino,A., Sarute,N., Iraola,G., Grecco,S., Blanc,H., Vignuzzi,M., Isakov,O., Shomron,N., Carrau,L., Hernandez,M., Francia,L., Sosa,K., Tomas,G., Panzera,Y.	Faculty of Sciences, Evolutionary Genetics Section	Uruguay	2014-11-17	UY152	Protoparvovirus carnivoran1	Protoparvovirus	Parvoviridae	ssDNA(+/-)	4269	complete	2c	1	Uruguay	Uruguay		Canis lupus familiaris		2008			Canine parvovirus 2c isolate UY152, complete genome
KM457114.1	Canine parvovirus 2c	GenBank	set:KM457114	Perez,R., Calleros,L., Marandino,A., Sarute,N., Iraola,G., Grecco,S., Blanc,H., Vignuzzi,M., Isakov,O., Shomron,N., Carrau,L., Hernandez,M., Francia,L., Sosa,K., Tomas,G., Panzera,Y.	Faculty of Sciences, Evolutionary Genetics Section	Uruguay	2014-11-17	UY169	Protoparvovirus carnivoran1	Protoparvovirus	Parvoviridae	ssDNA(+/-)	4269	complete	2c	1	Uruguay	Uruguay		Canis lupus familiaris		2008			Canine parvovirus 2c isolate UY169, complete genome
KM457115.1	Canine parvovirus 2c	GenBank	set:KM457115	Perez,R., Calleros,L., Marandino,A., Sarute,N., Iraola,G., Grecco,S., Blanc,H., Vignuzzi,M., Isakov,O., Shomron,N., Carrau,L., Hernandez,M., Francia,L., Sosa,K., Tomas,G., Panzera,Y.	Faculty of Sciences, Evolutionary Genetics Section	Uruguay	2014-11-17	UY173	Protoparvovirus carnivoran1	Protoparvovirus	Parvoviridae	ssDNA(+/-)	4269	complete	2c	1	Uruguay	Uruguay		Canis lupus familiaris		2009			Canine parvovirus 2c isolate UY173, complete genome
KM457116.1	Canine parvovirus 2c	GenBank	set:KM457116	Perez,R., Calleros,L., Marandino,A., Sarute,N., Iraola,G., Grecco,S., Blanc,H., Vignuzzi,M., Isakov,O., Shomron,N., Carrau,L., Hernandez,M., Francia,L., Sosa,K., Tomas,G., Panzera,Y.	Faculty of Sciences, Evolutionary Genetics Section	Uruguay	2014-11-17	UY185	Protoparvovirus carnivoran1	Protoparvovirus	Parvoviridae	ssDNA(+/-)	4269	complete	2c	1	Uruguay	Uruguay		Canis lupus familiaris		2009			Canine parvovirus 2c isolate UY185, complete genome
KM457117.1	Canine parvovirus 2c	GenBank	set:KM457117	Perez,R., Calleros,L., Marandino,A., Sarute,N., Iraola,G., Grecco,S., Blanc,H., Vignuzzi,M., Isakov,O., Shomron,N., Carrau,L., Hernandez,M., Francia,L., Sosa,K., Tomas,G., Panzera,Y.	Faculty of Sciences, Evolutionary Genetics Section	Uruguay	2014-11-17	UY187	Protoparvovirus carnivoran1	Protoparvovirus	Parvoviridae	ssDNA(+/-)	4269	complete	2c	1	Uruguay	Uruguay		Canis lupus familiaris		2009			Canine parvovirus 2c isolate UY187, complete genome
KM457118.1	Canine parvovirus 2c	GenBank	set:KM457118	Perez,R., Calleros,L., Marandino,A., Sarute,N., Iraola,G., Grecco,S., Blanc,H., Vignuzzi,M., Isakov,O., Shomron,N., Carrau,L., Hernandez,M., Francia,L., Sosa,K., Tomas,G., Panzera,Y.	Faculty of Sciences, Evolutionary Genetics Section	Uruguay	2014-11-17	UY190	Protoparvovirus carnivoran1	Protoparvovirus	Parvoviridae	ssDNA(+/-)	4269	complete	2c	1	Uruguay	Uruguay		Canis lupus familiaris		2009			Canine parvovirus 2c isolate UY190, complete genome
KM457119.1	Canine parvovirus 2c	GenBank	set:KM457119	Perez,R., Calleros,L., Marandino,A., Sarute,N., Iraola,G., Grecco,S., Blanc,H., Vignuzzi,M., Isakov,O., Shomron,N., Carrau,L., Hernandez,M., Francia,L., Sosa,K., Tomas,G., Panzera,Y.	Faculty of Sciences, Evolutionary Genetics Section	Uruguay	2014-11-17	UY235	Protoparvovirus carnivoran1	Protoparvovirus	Parvoviridae	ssDNA(+/-)	4269	complete	2c	1	Uruguay	Uruguay		Canis lupus familiaris		2010			Canine parvovirus 2c isolate UY235, complete genome
KM457120.1	Canine parvovirus 2c	GenBank	set:KM457120	Perez,R., Calleros,L., Marandino,A., Sarute,N., Iraola,G., Grecco,S., Blanc,H., Vignuzzi,M., Isakov,O., Shomron,N., Carrau,L., Hernandez,M., Francia,L., Sosa,K., Tomas,G., Panzera,Y.	Faculty of Sciences, Evolutionary Genetics Section	Uruguay	2014-11-17	UY242	Protoparvovirus carnivoran1	Protoparvovirus	Parvoviridae	ssDNA(+/-)	4269	complete	2c	1	Uruguay	Uruguay		Canis lupus familiaris		2010			Canine parvovirus 2c isolate UY242, complete genome
KM457121.1	Canine parvovirus 2c	GenBank	set:KM457121	Perez,R., Calleros,L., Marandino,A., Sarute,N., Iraola,G., Grecco,S., Blanc,H., Vignuzzi,M., Isakov,O., Shomron,N., Carrau,L., Hernandez,M., Francia,L., Sosa,K., Tomas,G., Panzera,Y.	Faculty of Sciences, Evolutionary Genetics Section	Uruguay	2014-11-17	UY247	Protoparvovirus carnivoran1	Protoparvovirus	Parvoviridae	ssDNA(+/-)	4269	complete	2c	1	Uruguay	Uruguay		Canis lupus familiaris		2010			Canine parvovirus 2c isolate UY247, complete genome
KM457122.1	Canine parvovirus 2c	GenBank	set:KM457122	Perez,R., Calleros,L., Marandino,A., Sarute,N., Iraola,G., Grecco,S., Blanc,H., Vignuzzi,M., Isakov,O., Shomron,N., Carrau,L., Hernandez,M., Francia,L., Sosa,K., Tomas,G., Panzera,Y.	Faculty of Sciences, Evolutionary Genetics Section	Uruguay	2014-11-17	UY258	Protoparvovirus carnivoran1	Protoparvovirus	Parvoviridae	ssDNA(+/-)	4269	complete	2c	1	Uruguay	Uruguay		Canis lupus familiaris		2010			Canine parvovirus 2c isolate UY258, complete genome
KM457123.1	Canine parvovirus 2c	GenBank	set:KM457123	Perez,R., Calleros,L., Marandino,A., Sarute,N., Iraola,G., Grecco,S., Blanc,H., Vignuzzi,M., Isakov,O., Shomron,N., Carrau,L., Hernandez,M., Francia,L., Sosa,K., Tomas,G., Panzera,Y.	Faculty of Sciences, Evolutionary Genetics Section	Uruguay	2014-11-17	UY261	Protoparvovirus carnivoran1	Protoparvovirus	Parvoviridae	ssDNA(+/-)	4269	complete	2c	1	Uruguay	Uruguay		Canis lupus familiaris		2010			Canine parvovirus 2c isolate UY261, complete genome
KM457124.1	Canine parvovirus 2c	GenBank	set:KM457124	Perez,R., Calleros,L., Marandino,A., Sarute,N., Iraola,G., Grecco,S., Blanc,H., Vignuzzi,M., Isakov,O., Shomron,N., Carrau,L., Hernandez,M., Francia,L., Sosa,K., Tomas,G., Panzera,Y.	Faculty of Sciences, Evolutionary Genetics Section	Uruguay	2014-11-17	UY307	Protoparvovirus carnivoran1	Protoparvovirus	Parvoviridae	ssDNA(+/-)	4269	complete	2c	1	Uruguay	Uruguay		Canis lupus familiaris		2011			Canine parvovirus 2c isolate UY307, complete genome
KM457125.1	Canine parvovirus 2c	GenBank	set:KM457125	Perez,R., Calleros,L., Marandino,A., Sarute,N., Iraola,G., Grecco,S., Blanc,H., Vignuzzi,M., Isakov,O., Shomron,N., Carrau,L., Hernandez,M., Francia,L., Sosa,K., Tomas,G., Panzera,Y.	Faculty of Sciences, Evolutionary Genetics Section	Uruguay	2014-11-17	UY317	Protoparvovirus carnivoran1	Protoparvovirus	Parvoviridae	ssDNA(+/-)	4269	complete	2c	1	Uruguay	Uruguay		Canis lupus familiaris		2011			Canine parvovirus 2c isolate UY317, complete genome
KM457126.1	Canine parvovirus 2c	GenBank	set:KM457126	Perez,R., Calleros,L., Marandino,A., Sarute,N., Iraola,G., Grecco,S., Blanc,H., Vignuzzi,M., Isakov,O., Shomron,N., Carrau,L., Hernandez,M., Francia,L., Sosa,K., Tomas,G., Panzera,Y.	Faculty of Sciences, Evolutionary Genetics Section	Uruguay	2014-11-17	UY318	Protoparvovirus carnivoran1	Protoparvovirus	Parvoviridae	ssDNA(+/-)	4269	complete	2c	1	Uruguay	Uruguay		Canis lupus familiaris		2010			Canine parvovirus 2c isolate UY318, complete genome
KM457127.1	Canine parvovirus 2c	GenBank	set:KM457127	Perez,R., Calleros,L., Marandino,A., Sarute,N., Iraola,G., Grecco,S., Blanc,H., Vignuzzi,M., Isakov,O., Shomron,N., Carrau,L., Hernandez,M., Francia,L., Sosa,K., Tomas,G., Panzera,Y.	Faculty of Sciences, Evolutionary Genetics Section	Uruguay	2014-11-17	UY326	Protoparvovirus carnivoran1	Protoparvovirus	Parvoviridae	ssDNA(+/-)	4269	complete	2c	1	Uruguay	Uruguay		Canis lupus familiaris		2011			Canine parvovirus 2c isolate UY326, complete genome
KM457128.1	Canine parvovirus 2c	GenBank	set:KM457128	Perez,R., Calleros,L., Marandino,A., Sarute,N., Iraola,G., Grecco,S., Blanc,H., Vignuzzi,M., Isakov,O., Shomron,N., Carrau,L., Hernandez,M., Francia,L., Sosa,K., Tomas,G., Panzera,Y.	Faculty of Sciences, Evolutionary Genetics Section	Uruguay	2014-11-17	UY346	Protoparvovirus carnivoran1	Protoparvovirus	Parvoviridae	ssDNA(+/-)	4269	complete	2c	1	Uruguay	Uruguay		Canis lupus familiaris		2011			Canine parvovirus 2c isolate UY346, complete genome
KM457129.1	Canine parvovirus 2c	GenBank	set:KM457129	Perez,R., Calleros,L., Marandino,A., Sarute,N., Iraola,G., Grecco,S., Blanc,H., Vignuzzi,M., Isakov,O., Shomron,N., Carrau,L., Hernandez,M., Francia,L., Sosa,K., Tomas,G., Panzera,Y.	Faculty of Sciences, Evolutionary Genetics Section	Uruguay	2014-11-17	UY349	Protoparvovirus carnivoran1	Protoparvovirus	Parvoviridae	ssDNA(+/-)	4269	complete	2c	1	Uruguay	Uruguay		Canis lupus familiaris		2011			Canine parvovirus 2c isolate UY349, complete genome
KM457130.1	Canine parvovirus 2c	GenBank	set:KM457130	Perez,R., Calleros,L., Marandino,A., Sarute,N., Iraola,G., Grecco,S., Blanc,H., Vignuzzi,M., Isakov,O., Shomron,N., Carrau,L., Hernandez,M., Francia,L., Sosa,K., Tomas,G., Panzera,Y.	Faculty of Sciences, Evolutionary Genetics Section	Uruguay	2014-11-17	UY354	Protoparvovirus carnivoran1	Protoparvovirus	Parvoviridae	ssDNA(+/-)	4269	complete	2c	1	Uruguay	Uruguay		Canis lupus familiaris		2011			Canine parvovirus 2c isolate UY354, complete genome
KM457131.1	Canine parvovirus 2c	GenBank	set:KM457131	Perez,R., Calleros,L., Marandino,A., Sarute,N., Iraola,G., Grecco,S., Blanc,H., Vignuzzi,M., Isakov,O., Shomron,N., Carrau,L., Hernandez,M., Francia,L., Sosa,K., Tomas,G., Panzera,Y.	Faculty of Sciences, Evolutionary Genetics Section	Uruguay	2014-11-17	UY368	Protoparvovirus carnivoran1	Protoparvovirus	Parvoviridae	ssDNA(+/-)	4269	complete	2c	1	Uruguay	Uruguay		Canis lupus familiaris		2011			Canine parvovirus 2c isolate UY368, complete genome
KM457132.1	Canine parvovirus 2a	GenBank	set:KM457132	Perez,R., Calleros,L., Marandino,A., Sarute,N., Iraola,G., Grecco,S., Blanc,H., Vignuzzi,M., Isakov,O., Shomron,N., Carrau,L., Hernandez,M., Francia,L., Sosa,K., Tomas,G., Panzera,Y.	Faculty of Sciences, Evolutionary Genetics Section	Uruguay	2014-11-17	UY245	Protoparvovirus carnivoran1	Protoparvovirus	Parvoviridae	ssDNA(+/-)	4269	complete	2a	1	Uruguay	Uruguay		Canis lupus familiaris		2010			Canine parvovirus 2a isolate UY245, complete genome
KM457133.1	Canine parvovirus 2a	GenBank	set:KM457133	Perez,R., Calleros,L., Marandino,A., Sarute,N., Iraola,G., Grecco,S., Blanc,H., Vignuzzi,M., Isakov,O., Shomron,N., Carrau,L., Hernandez,M., Francia,L., Sosa,K., Tomas,G., Panzera,Y.	Faculty of Sciences, Evolutionary Genetics Section	Uruguay	2014-11-17	UY250	Protoparvovirus carnivoran1	Protoparvovirus	Parvoviridae	ssDNA(+/-)	4269	complete	2a	1	Uruguay	Uruguay		Canis lupus familiaris		2010			Canine parvovirus 2a isolate UY250, complete genome
KM457134.1	Canine parvovirus 2a	GenBank	set:KM457134	Perez,R., Calleros,L., Marandino,A., Sarute,N., Iraola,G., Grecco,S., Blanc,H., Vignuzzi,M., Isakov,O., Shomron,N., Carrau,L., Hernandez,M., Francia,L., Sosa,K., Tomas,G., Panzera,Y.	Faculty of Sciences, Evolutionary Genetics Section	Uruguay	2014-11-17	UY280	Protoparvovirus carnivoran1	Protoparvovirus	Parvoviridae	ssDNA(+/-)	4269	complete	2a	1	Uruguay	Uruguay		Canis lupus familiaris		2010			Canine parvovirus 2a isolate UY280, complete genome
KM457135.1	Canine parvovirus 2a	GenBank	set:KM457135	Perez,R., Calleros,L., Marandino,A., Sarute,N., Iraola,G., Grecco,S., Blanc,H., Vignuzzi,M., Isakov,O., Shomron,N., Carrau,L., Hernandez,M., Francia,L., Sosa,K., Tomas,G., Panzera,Y.	Faculty of Sciences, Evolutionary Genetics Section	Uruguay	2014-11-17	UY306	Protoparvovirus carnivoran1	Protoparvovirus	Parvoviridae	ssDNA(+/-)	4269	complete	2a	1	Uruguay	Uruguay		Canis lupus familiaris		2011			Canine parvovirus 2a isolate UY306, complete genome
KM457136.1	Canine parvovirus 2a	GenBank	set:KM457136	Perez,R., Calleros,L., Marandino,A., Sarute,N., Iraola,G., Grecco,S., Blanc,H., Vignuzzi,M., Isakov,O., Shomron,N., Carrau,L., Hernandez,M., Francia,L., Sosa,K., Tomas,G., Panzera,Y.	Faculty of Sciences, Evolutionary Genetics Section	Uruguay	2014-11-17	UY315	Protoparvovirus carnivoran1	Protoparvovirus	Parvoviridae	ssDNA(+/-)	4269	complete	2a	1	Uruguay	Uruguay		Canis lupus familiaris		2011			Canine parvovirus 2a isolate UY315, complete genome
KM457137.1	Canine parvovirus 2a	GenBank	set:KM457137	Perez,R., Calleros,L., Marandino,A., Sarute,N., Iraola,G., Grecco,S., Blanc,H., Vignuzzi,M., Isakov,O., Shomron,N., Carrau,L., Hernandez,M., Francia,L., Sosa,K., Tomas,G., Panzera,Y.	Faculty of Sciences, Evolutionary Genetics Section	Uruguay	2014-11-17	UY344	Protoparvovirus carnivoran1	Protoparvovirus	Parvoviridae	ssDNA(+/-)	4269	complete	2a	1	Uruguay	Uruguay		Canis lupus familiaris		2011			Canine parvovirus 2a isolate UY344, complete genome
KM457138.1	Canine parvovirus 2a	GenBank	set:KM457138	Perez,R., Calleros,L., Marandino,A., Sarute,N., Iraola,G., Grecco,S., Blanc,H., Vignuzzi,M., Isakov,O., Shomron,N., Carrau,L., Hernandez,M., Francia,L., Sosa,K., Tomas,G., Panzera,Y.	Faculty of Sciences, Evolutionary Genetics Section	Uruguay	2014-11-17	UY363	Protoparvovirus carnivoran1	Protoparvovirus	Parvoviridae	ssDNA(+/-)	4269	complete	2a	1	Uruguay	Uruguay		Canis lupus familiaris		2011			Canine parvovirus 2a isolate UY363, complete genome
KM457139.1	Canine parvovirus 2a	GenBank	set:KM457139	Perez,R., Calleros,L., Marandino,A., Sarute,N., Iraola,G., Grecco,S., Blanc,H., Vignuzzi,M., Isakov,O., Shomron,N., Carrau,L., Hernandez,M., Francia,L., Sosa,K., Tomas,G., Panzera,Y.	Faculty of Sciences, Evolutionary Genetics Section	Uruguay	2014-11-17	recUY364	Protoparvovirus carnivoran1	Protoparvovirus	Parvoviridae	ssDNA(+/-)	4269	complete	2a	1	Uruguay	Uruguay		Canis lupus familiaris		2011			Canine parvovirus 2a isolate recUY364, complete genome
KM457140.1	Canine parvovirus 2a	GenBank	set:KM457140	Perez,R., Calleros,L., Marandino,A., Sarute,N., Iraola,G., Grecco,S., Blanc,H., Vignuzzi,M., Isakov,O., Shomron,N., Carrau,L., Hernandez,M., Francia,L., Sosa,K., Tomas,G., Panzera,Y.	Faculty of Sciences, Evolutionary Genetics Section	Uruguay	2014-11-17	UY365	Protoparvovirus carnivoran1	Protoparvovirus	Parvoviridae	ssDNA(+/-)	4269	complete	2a	1	Uruguay	Uruguay		Canis lupus familiaris		2011			Canine parvovirus 2a isolate UY365, complete genome
KM457141.1	Canine parvovirus 2a	GenBank	set:KM457141	Perez,R., Calleros,L., Marandino,A., Sarute,N., Iraola,G., Grecco,S., Blanc,H., Vignuzzi,M., Isakov,O., Shomron,N., Carrau,L., Hernandez,M., Francia,L., Sosa,K., Tomas,G., Panzera,Y.	Faculty of Sciences, Evolutionary Genetics Section	Uruguay	2014-11-17	UY370a	Protoparvovirus carnivoran1	Protoparvovirus	Parvoviridae	ssDNA(+/-)	4269	complete	2a	1	Uruguay	Uruguay		Canis lupus familiaris		2011			Canine parvovirus 2a isolate UY370a, complete genome
KM457142.1	Canine parvovirus 2c	GenBank	set:KM457142	Perez,R., Calleros,L., Marandino,A., Sarute,N., Iraola,G., Grecco,S., Blanc,H., Vignuzzi,M., Isakov,O., Shomron,N., Carrau,L., Hernandez,M., Francia,L., Sosa,K., Tomas,G., Panzera,Y.	Faculty of Sciences, Evolutionary Genetics Section	Uruguay	2014-11-17	UY370c	Protoparvovirus carnivoran1	Protoparvovirus	Parvoviridae	ssDNA(+/-)	4269	complete	2c	1	Uruguay	Uruguay		Canis lupus familiaris		2011			Canine parvovirus 2c isolate UY370c, complete genome
KM457143.1	Canine parvovirus 2a	GenBank	set:KM457143	Perez,R., Calleros,L., Marandino,A., Sarute,N., Iraola,G., Grecco,S., Blanc,H., Vignuzzi,M., Isakov,O., Shomron,N., Carrau,L., Hernandez,M., Francia,L., Sosa,K., Tomas,G., Panzera,Y.	Faculty of Sciences, Evolutionary Genetics Section	Uruguay	2014-11-17	UY364	Protoparvovirus carnivoran1	Protoparvovirus	Parvoviridae	ssDNA(+/-)	4269	complete	2a	1	Uruguay	Uruguay		Canis lupus familiaris		2011			Canine parvovirus 2a isolate UY364, complete genome
JQ268283.1	Canine parvovirus 2a	GenBank	set:JQ268283	Han,S.C., Guo,H.C., Sun,S.Q., Shu,L., Wei,Y.Q., Sun,D.H., Cao,S.Z., Peng,G.N., Liu,X.T., Guo,C.H., Sun,Q.S., Peng,N.G.	State Key Laboratory of Veterinary Etiological Biology, Lanzhou Veterinary Research Institute, Chinese Academy of Agricultural Sciences	China	2013-06-06		Protoparvovirus carnivoran1	Protoparvovirus	Parvoviridae	ssDNA(+/-)	5053	complete		1	China: Lanzhou	China		Canis lupus familiaris		2011-02-03			Canine parvovirus 2a strain CPV-LZ1, complete genome
JQ268284.1	Canine parvovirus 2b	GenBank	set:JQ268284	Han,S.C., Guo,H.C., Sun,S.Q., Shu,L., Wei,Y.Q., Sun,D.H., Cao,S.Z., Peng,G.N., Liu,X.T., Guo,C.H., Sun,Q.S., Peng,N.G.	State Key Laboratory of Veterinary Etiological Biology, Lanzhou Veterinary Research Institute, Chinese Academy of Agricultural Sciences	China	2013-06-06		Protoparvovirus carnivoran1	Protoparvovirus	Parvoviridae	ssDNA(+/-)	5053	complete		1	China: Lanzhou	China		Canis lupus familiaris		2011-02-03			Canine parvovirus 2b strain CPV-LZ2, complete genome
JN033694.1	Canine parvovirus 2b	GenBank	set:JN033694	Chausov,E.V., Ternovoi,V.A., Protopopova,E.V., Durymanov,A.G., Shestopalov,A.M., Loktev,V.B., Netesov,S.V.	Src Vb Vector, Head of Molecular Diagnostic Sector	Russia	2011-10-29		Protoparvovirus carnivoran1	Protoparvovirus	Parvoviridae	ssDNA(+/-)	5126	complete			Russia	Russia		Canis lupus familiaris		1993			Canine parvovirus strain Laika-1993, complete genome
EU310373.2	Canine parvovirus 2a	GenBank	set:EU310373	Yi,L., Cheng,S., Yan,X.	Institute of Special Economic Animal and Plant Sciences, CAAS, Department of Zoonosis	China	2007-12-24	cpv/nj01/06	Protoparvovirus carnivoran1	Protoparvovirus	Parvoviridae	ssDNA(+/-)	4559	complete	cpv-2a		China	China							Canine parvovirus isolate cpv/nj01/06, complete genome
D26079.1	Canine parvovirus 2a	GenBank	set:D26079	Horiuchi,M., Goto,H., Ishiguro,N., Shinagawa,M.	Obaihiro, Hokkaido 080	Japan	1994-01-05	Y1	Protoparvovirus carnivoran1	Protoparvovirus	Parvoviridae	ssDNA(+/-)	5075	complete		1									Canine parvovirus DNA, complete genome
